# Supplementary material for: Proteomic analysis of knee cartilage reveals potential signaling pathways in pathological mechanism of Kashin-Beck disease compared with osteoarthritis
Source: Sci Rep. 2020 Apr 22;10:6824. doi: 10.1038/s41598-020-63932-6 (PMC7176695; doi:10.1038/s41598-020-63932-6)
Supplement: Supplementary file 2 — Supplementary Information2. [file 41598_2020_63932_MOESM2_ESM.xlsx]

## Sheet: Sheet1
Accession	Description	Coverage	# Peptides	PSMs	Unique Peptides	Protein Groups	AAs	MW [kDa]	calc. pI	F1: 126, KBD-1	F1: 127, KBD-2	F1: 128, KBD-3	F1: 129, OA-1	F1: 130, 0A-2	F1: 131, OA-3
Q09666	Neuroblast differentiation-associated protein AHNAK OS=Homo sapiens GN=AHNAK PE=1 SV=2	46.91	152	330	152	1	5890	628.699	6.15	1	0.822	0.74	1.013	1.378	1.046
P12111	Collagen alpha-3(VI) chain OS=Homo sapiens GN=COL6A3 PE=1 SV=5	42.6818	119	706	15	1	3177	343.457	6.68	1.01	1.012	1.004	1.018	0.95	1.006
B7ZW00	COL6A3 protein OS=Homo sapiens GN=COL6A3 PE=2 SV=1	46.3813	106	664	2	1	2570	278.039	8.15	1.084	0.978	0.905	0.857	1.109	1.066
A0A024R462	Fibronectin 1, isoform CRA_n OS=Homo sapiens GN=FN1 PE=4 SV=1	45.7325	81	827	17	1	2355	259.049	5.73	1.04	1.254	1.235	0.521	0.585	1.366
Q15149	Plectin OS=Homo sapiens GN=PLEC PE=1 SV=3	31.9599	148	215	146	1	4684	531.466	5.96	0.888	0.745	0.746	1.081	1.409	1.13
Q99715	Collagen alpha-1(XII) chain OS=Homo sapiens GN=COL12A1 PE=1 SV=2	37.4796	97	337	80	1	3063	332.941	5.53	0.514	0.542	0.656	2.176	1.362	0.749
Q4LE33	TNC variant protein (Fragment) OS=Homo sapiens GN=TNC variant protein PE=2 SV=1	43.3498	75	424	4	1	2233	244.248	4.94	1.03	1.049	1.067	0.968	1.037	0.848
A0A140TA33	Tenascin-X OS=Homo sapiens GN=TNXB PE=1 SV=1	33.9463	105	227	62	1	4242	457.989	5.17	1.599	1.38	0.891	0.538	0.714	0.879
J3QSU6	Tenascin OS=Homo sapiens GN=TNC PE=1 SV=1	46.6072	71	418	2	1	2019	220.712	4.93	0.912	1.129	1.054	0.829	1.085	0.99
A7MBN2	TNC protein OS=Homo sapiens GN=TNC PE=2 SV=1	46.4453	69	408	1	1	1927	210.355	4.98	0.986	1.07	0.965	0.957	0.965	1.056
Q6MZM7	Uncharacterized protein DKFZp686O12165 (Fragment) OS=Homo sapiens GN=DKFZp686O12165 PE=2 SV=1	40.9941	66	700	2	1	2193	240.492	5.3	0.888	0.999	1.161	0.733	0.734	1.486
P49747	Cartilage oligomeric matrix protein OS=Homo sapiens GN=COMP PE=1 SV=2	66.3144	44	494	1	1	757	82.808	4.6	1.226	1.535	1.361	0.342	0.385	1.151
P02458	Collagen alpha-1(II) chain OS=Homo sapiens GN=COL2A1 PE=1 SV=3	41.0894	50	304	42	1	1487	141.699	6.92	0.838	0.989	0.879	0.806	1.467	1.021
A0A024RAB6	Heparan sulfate proteoglycan 2 (Perlecan), isoform CRA_b OS=Homo sapiens GN=HSPG2 PE=4 SV=1	21.5601	73	141	73	1	4346	463.723	6.51	1.012	1.129	1.03	0.957	0.878	0.995
Q53FR6	Cartilage oligomeric matrix protein variant (Fragment) OS=Homo sapiens PE=2 SV=1	61.5588	43	469	2	1	757	82.722	4.61	1	1.391	1.658	0.335	0.452	1.163
B4DN75	cDNA FLJ60724, highly similar to Cartilage oligomeric matrix protein OS=Homo sapiens PE=2 SV=1	62.1345	38	401	1	1	684	75.054	4.63	1.115	1.541	0.99	0.349	0.545	1.46
P21333	Filamin-A OS=Homo sapiens GN=FLNA PE=1 SV=4	30.4496	66	110	59	1	2647	280.564	6.06	0.811	0.618	0.798	1.266	1.409	1.098
O75339	Cartilage intermediate layer protein 1 OS=Homo sapiens GN=CILP PE=1 SV=4	43.4966	47	247	47	1	1184	132.48	8.41	1.521	1.467	1.499	0.306	0.365	0.842
A7BI36	p180/ribosome receptor OS=Homo sapiens GN=RRBP1 PE=2 SV=2	57.3377	62	90	62	1	1540	165.649	8.97	0.901	0.849	0.856	1.089	1.223	1.081
P02452	Collagen alpha-1(I) chain OS=Homo sapiens GN=COL1A1 PE=1 SV=5	35.724	44	141	12	1	1464	138.857	5.8	0.653	0.494	0.775	1.496	1.554	1.028
E7EX88	Aggrecan core protein OS=Homo sapiens GN=ACAN PE=1 SV=2	18.9328	39	1204	1	1	2530	261.169	4.13	1.326	1.182	1.12	0.47	0.766	1.136
B2RBS8	cDNA, FLJ95666, highly similar to Homo sapiens albumin (ALB), mRNA OS=Homo sapiens PE=2 SV=1	55.9934	36	431	36	1	609	69.348	6.28	0.961	1.12	1.02	1.821	0.481	0.597
A0A087WWA5	Tenascin-X OS=Homo sapiens GN=TNXB PE=1 SV=1	39.2233	45	91	2	1	1545	165.435	6.02	1.398	1.148	0.828	0.819	0.89	0.916
P16112	Aggrecan core protein OS=Homo sapiens GN=ACAN PE=1 SV=2	17.0186	37	1003	2	1	2415	250.04	4.18	1.279	1.317	1.102	0.844	0.634	0.824
E7ENV9	Aggrecan core protein OS=Homo sapiens GN=ACAN PE=1 SV=2	17.9761	36	1136	3	1	2431	250.22	4.08	1.3	1.319	1.125	0.494	0.77	0.991
P35579	Myosin-9 OS=Homo sapiens GN=MYH9 PE=1 SV=4	26.9388	51	96	41	1	1960	226.392	5.6	0.882	0.673	0.966	1.148	1.243	1.088
P07996	Thrombospondin-1 OS=Homo sapiens GN=THBS1 PE=1 SV=2	39.7436	40	115	1	1	1170	129.3	4.94	0.692	0.581	0.626	2.099	1.048	0.954
V9HWA9	Epididymis secretory sperm binding protein Li 62p OS=Homo sapiens GN=HEL-S-62p PE=2 SV=1	29.2844	46	101	46	1	1663	187.03	6.4	1.129	1.329	1.455	0.815	0.497	0.775
A0A024R9Q1	Thrombospondin 1, isoform CRA_a OS=Homo sapiens GN=THBS1 PE=4 SV=1	39.7436	40	112	1	1	1170	129.27	4.94	0.71	0.665	0.7	1.905	1.078	0.942
V9HWE1	Epididymis luminal protein 113 OS=Homo sapiens GN=HEL113 PE=2 SV=1	76.6094	36	261	33	1	466	53.619	5.12	0.948	0.855	0.773	1.025	1.41	0.988
A0A024R321	Filamin B, beta (Actin binding protein 278), isoform CRA_a OS=Homo sapiens GN=FLNB PE=4 SV=1	20.7094	48	70	41	1	2622	280.314	5.94	0.663	0.566	0.72	1.255	1.55	1.245
A0A1S5UZ07	Talin-1 OS=Homo sapiens GN=TLN1 PE=2 SV=1	24.3159	52	70	43	1	2558	271.251	6.11	0.917	0.781	0.847	1.051	1.356	1.048
P02545	Prelamin-A/C OS=Homo sapiens GN=LMNA PE=1 SV=1	58.4337	41	105	39	1	664	74.095	7.02	1.081	0.848	0.766	0.973	1.339	0.994
D3DTX7	Collagen, type I, alpha 1, isoform CRA_a OS=Homo sapiens GN=COL1A1 PE=4 SV=1	45.6497	33	94	2	1	885	84.688	6.24	0.815	0.743	0.909	1.342	1.236	0.954
V9HVY1	Epididymis secretory sperm binding protein Li 78p OS=Homo sapiens GN=HEL-S-78p PE=2 SV=1	59.8778	24	243	24	1	491	55.892	8.27	0.525	0.783	0.647	2.271	0.808	0.966
C0JYY2	Apolipoprotein B (Including Ag(X) antigen) OS=Homo sapiens GN=APOB PE=4 SV=1	11.659	55	68	54	1	4563	515.236	7.05	0.829	1.524	1.275	0.867	0.453	1.053
A0A024R962	HCG40889, isoform CRA_b OS=Homo sapiens GN=hCG_40889 PE=4 SV=1	32.5751	33	71	32	1	1231	138.979	6.62	1.055	1.057	1.009	1.23	0.755	0.894
Q53H26	Transferrin variant (Fragment) OS=Homo sapiens PE=2 SV=1	48.2808	31	99	1	1	698	77.03	7.03	0.999	1.065	1.109	1.686	0.506	0.636
B4E1B2	cDNA FLJ53691, highly similar to Serotransferrin OS=Homo sapiens PE=2 SV=1	49.5575	31	92	1	1	678	74.783	7.12	0.94	0.827	1.479	0.745	0.83	1.18
V9HWB8	Pyruvate kinase OS=Homo sapiens GN=HEL-S-30 PE=1 SV=1	58.9454	28	120	3	1	531	57.9	7.84	0.844	0.832	0.801	1.048	1.394	1.08
P12110	Collagen alpha-2(VI) chain OS=Homo sapiens GN=COL6A2 PE=1 SV=4	29.735	27	183	27	1	1019	108.512	6.21	1.094	1.027	1.046	0.926	0.828	1.079
P08123	Collagen alpha-2(I) chain OS=Homo sapiens GN=COL1A2 PE=1 SV=7	26.1347	28	81	28	1	1366	129.235	8.95	0.652	0.599	0.77	1.47	1.46	1.05
P12109	Collagen alpha-1(VI) chain OS=Homo sapiens GN=COL6A1 PE=1 SV=3	30.1556	27	171	27	1	1028	108.462	5.43	1.057	1.095	1.079	0.908	0.817	1.044
K7EPJ4	Cartilage intermediate layer protein 2 OS=Homo sapiens GN=CILP2 PE=1 SV=1	29.7762	34	78	34	1	1162	126.777	8.27	1.184	1.443	1.287	0.422	0.534	1.13
P0C0L4	Complement C4-A OS=Homo sapiens GN=C4A PE=1 SV=2	19.094	31	62	2	1	1744	192.664	7.08	1.142	1.111	1.358	0.913	0.522	0.953
P0C0L5	Complement C4-B OS=Homo sapiens GN=C4B PE=1 SV=2	19.094	31	62	2	1	1744	192.631	7.27	1.251	0.954	1.295	1.164	0.531	0.806
A0A024R5Z9	Pyruvate kinase OS=Homo sapiens GN=PKM2 PE=3 SV=1	52.7307	27	87	2	1	531	58.025	7.71	0.866	0.853	0.796	1.171	1.241	1.073
P02679	Fibrinogen gamma chain OS=Homo sapiens GN=FGG PE=1 SV=3	56.0706	22	186	3	1	453	51.479	5.62	0.547	0.809	0.657	2.325	0.747	0.915
Q05707	Collagen alpha-1(XIV) chain OS=Homo sapiens GN=COL14A1 PE=1 SV=3	19.2094	30	73	30	1	1796	193.394	5.3	0.763	0.857	0.798	1.299	1.54	0.743
P06733	Alpha-enolase OS=Homo sapiens GN=ENO1 PE=1 SV=2	51.1521	19	170	18	1	434	47.139	7.39	0.862	0.899	0.832	1.21	1.286	0.911
P35555	Fibrillin-1 OS=Homo sapiens GN=FBN1 PE=1 SV=3	13.7234	34	47	34	1	2871	312.022	4.93	1.079	0.889	0.837	1.408	0.798	0.989
P35443	Thrombospondin-4 OS=Homo sapiens GN=THBS4 PE=1 SV=2	35.1717	24	104	21	1	961	105.802	4.68	1.484	1.631	1.108	0.451	0.613	0.713
P00558	Phosphoglycerate kinase 1 OS=Homo sapiens GN=PGK1 PE=1 SV=3	54.4365	19	98	16	1	417	44.586	8.1	0.826	0.816	0.834	1.31	1.326	0.888
A0A024R930	Proteoglycan 4, isoform CRA_a OS=Homo sapiens GN=PRG4 PE=4 SV=1	40.8832	35	90	13	1	1404	150.984	9.5	1.419	1.364	0.69	0.96	0.761	0.806
Q07954	Prolow-density lipoprotein receptor-related protein 1 OS=Homo sapiens GN=LRP1 PE=1 SV=2	8.93486	39	49	39	1	4544	504.276	5.39	0.935	0.887	0.888	1.033	1.177	1.079
P02649	Apolipoprotein E OS=Homo sapiens GN=APOE PE=1 SV=1	66.5615	21	74	18	1	317	36.132	5.73	1.592	1.245	0.8	1.058	0.476	0.829
P02461	Collagen alpha-1(III) chain OS=Homo sapiens GN=COL3A1 PE=1 SV=4	18.6903	21	53	20	1	1466	138.479	6.61	0.887	1.017	1.06	0.814	1.096	1.127
A0A024R5Z7	Annexin OS=Homo sapiens GN=ANXA2 PE=3 SV=1	62.8319	23	137	23	1	339	38.58	7.75	0.925	0.872	0.833	0.999	1.298	1.073
D3DP16	Fibrinogen gamma chain, isoform CRA_a OS=Homo sapiens GN=FGG PE=4 SV=1	62.5749	20	158	1	1	334	37.714	6.29	0.666	0.927	1.001	1.598	0.779	1.029
Q15582	Transforming growth factor-beta-induced protein ig-h3 OS=Homo sapiens GN=TGFBI PE=1 SV=1	38.2138	21	111	21	1	683	74.634	7.71	0.987	1.105	1.05	0.991	1.086	0.78
P02671	Fibrinogen alpha chain OS=Homo sapiens GN=FGA PE=1 SV=2	29.9076	24	126	24	1	866	94.914	6.01	0.701	0.801	0.681	2.036	0.804	0.976
A8K7E0	Biglycan OS=Homo sapiens PE=2 SV=1	41.8478	12	354	6	1	368	41.643	7.52	1.124	1.132	1.065	0.652	0.971	1.056
P12814	Alpha-actinin-1 OS=Homo sapiens GN=ACTN1 PE=1 SV=2	36.7713	29	49	17	1	892	102.993	5.41	0.956	0.868	0.901	1.014	1.241	1.02
P14625	Endoplasmin OS=Homo sapiens GN=HSP90B1 PE=1 SV=1	30.7597	23	51	22	1	803	92.411	4.84	0.89	0.876	0.931	1.112	1.23	0.961
A8KAJ3	cDNA FLJ77823, highly similar to Homo sapiens EGF-containing fibulin-like extracellular matrix protein 1, transcript variant 3, mRNA OS=Homo sapiens PE=2 SV=1	46.4503	19	78	19	1	493	54.632	5.14	2.313	1.391	0.763	0.641	0.396	0.496
P51884	Lumican OS=Homo sapiens GN=LUM PE=1 SV=2	42.8994	13	289	13	1	338	38.405	6.61	1.034	1.001	1.017	0.951	0.899	1.098
O43707	Alpha-actinin-4 OS=Homo sapiens GN=ACTN4 PE=1 SV=2	32.1625	27	44	15	1	911	104.788	5.44	0.93	0.817	0.882	0.96	1.374	1.037
P63261	Actin, cytoplasmic 2 OS=Homo sapiens GN=ACTG1 PE=1 SV=1	40.5333	11	116	5	1	375	41.766	5.48	0.933	0.89	0.945	1.129	1.112	0.991
V9HWK2	Epididymis luminal protein 114 OS=Homo sapiens GN=HEL114 PE=2 SV=1	24.3386	28	36	28	1	1134	123.722	5.66	1.044	0.858	0.941	1.111	1.149	0.896
P10909	Clusterin OS=Homo sapiens GN=CLU PE=1 SV=1	39.8664	18	189	6	1	449	52.461	6.27	1.317	1.286	1.286	0.58	0.492	1.039
Q8IUX7	Adipocyte enhancer-binding protein 1 OS=Homo sapiens GN=AEBP1 PE=1 SV=1	24.8705	24	46	23	1	1158	130.847	5.11	0.834	0.87	0.897	1.487	1.046	0.866
H0Y5N9	Collagen alpha-1(XII) chain (Fragment) OS=Homo sapiens GN=COL12A1 PE=1 SV=1	26.8519	18	77	1	1	756	79.723	6.67	0.562	0.669	0.666	1.769	1.56	0.774
P07585	Decorin OS=Homo sapiens GN=DCN PE=1 SV=1	42.0613	15	222	14	1	359	39.722	8.54	1.086	1.083	1.078	0.619	0.864	1.271
A0A024RAK9	Hyaluronan and proteoglycan link protein 1, isoform CRA_a OS=Homo sapiens GN=HAPLN1 PE=4 SV=1	50	16	317	7	1	354	40.14	7.42	1.093	0.999	0.961	0.74	1.052	1.154
A4QPB0	IQ motif containing GTPase activating protein 1 OS=Homo sapiens GN=IQGAP1 PE=1 SV=1	15.7514	23	36	23	1	1657	189.162	6.48	0.941	0.881	0.901	1.031	1.258	0.989
V9HWB4	Epididymis secretory sperm binding protein Li 89n OS=Homo sapiens GN=HEL-S-89n PE=2 SV=1	37.7676	22	42	19	1	654	72.288	5.16	0.945	0.925	0.889	1.141	1.187	0.913
P06396	Gelsolin OS=Homo sapiens GN=GSN PE=1 SV=1	25.5754	22	59	22	1	782	85.644	6.28	0.863	0.928	0.854	1.214	1.211	0.93
A0A024R8S5	Protein disulfide-isomerase OS=Homo sapiens GN=P4HB PE=2 SV=1	41.7323	23	49	23	1	508	57.081	4.87	0.829	0.88	0.903	1.209	1.308	0.87
A8K491	cDNA FLJ76037, highly similar to Homo sapiens matrilin 3 (MATN3), mRNA OS=Homo sapiens PE=2 SV=1	42.5926	19	102	19	1	486	52.811	6.7	0.644	0.732	0.785	1.481	1.674	0.684
P01023	Alpha-2-macroglobulin OS=Homo sapiens GN=A2M PE=1 SV=3	16.9607	21	38	21	1	1474	163.188	6.46	0.765	0.777	1.257	0.932	0.84	1.43
A0A0S2Z377	Annexin (Fragment) OS=Homo sapiens GN=ANXA6 PE=2 SV=1	36.4318	24	44	1	1	667	75.229	5.67	0.956	0.902	0.914	0.984	1.146	1.099
P23142	Fibulin-1 OS=Homo sapiens GN=FBLN1 PE=1 SV=4	26.458	16	40	4	1	703	77.162	5.22	1.243	1.304	1.403	0.455	0.674	0.921
Q13813	Spectrin alpha chain, non-erythrocytic 1 OS=Homo sapiens GN=SPTAN1 PE=1 SV=3	10.0728	23	26	23	1	2472	284.364	5.35	0.961	0.767	0.744	1.075	1.392	1.061
P04406	Glyceraldehyde-3-phosphate dehydrogenase OS=Homo sapiens GN=GAPDH PE=1 SV=3	50.1493	15	116	10	1	335	36.03	8.46	0.795	0.852	0.839	1.116	1.523	0.874
V9HW22	Epididymis luminal protein 33 OS=Homo sapiens GN=HEL-S-72p PE=2 SV=1	33.2817	18	42	5	1	646	70.854	5.52	1.02	1.018	1.053	0.961	1.018	0.931
A0A087WVQ6	Clathrin heavy chain OS=Homo sapiens GN=CLTC PE=1 SV=1	16.2001	25	36	25	1	1679	191.936	5.69	0.907	0.776	0.79	1.103	1.334	1.089
A0A0S2Z2Z6	Annexin (Fragment) OS=Homo sapiens GN=ANXA6 PE=2 SV=1	36.9985	24	44	1	1	673	75.826	5.6	1.055	0.909	0.836	0.57	1.216	1.413
Q08431	Lactadherin OS=Homo sapiens GN=MFGE8 PE=1 SV=2	44.7028	13	76	13	1	387	43.095	8.15	1.003	1.112	1.02	0.733	0.973	1.159
A0A0C4DFS1	COL11A2 OS=Homo sapiens GN=COL11A2 PE=1 SV=1	13.9977	22	60	21	1	1736	171.67	6.21	0.744	0.921	0.93	1.165	1.307	0.932
Q06828	Fibromodulin OS=Homo sapiens GN=FMOD PE=1 SV=2	30.3191	12	228	12	1	376	43.152	6.04	1.047	1.105	1.099	0.62	0.995	1.135
Q15113	Procollagen C-endopeptidase enhancer 1 OS=Homo sapiens GN=PCOLCE PE=1 SV=2	29.6214	11	49	8	1	449	47.942	7.43	0.95	1.053	1.006	1.141	0.897	0.952
D3DRR6	Inter-alpha (Globulin) inhibitor H2, isoform CRA_a OS=Homo sapiens GN=ITIH2 PE=4 SV=1	20.169	18	45	18	1	947	106.502	6.95	0.778	0.735	1.019	1.967	0.58	0.922
P04083	Annexin A1 OS=Homo sapiens GN=ANXA1 PE=1 SV=2	53.7572	14	61	14	1	346	38.69	7.02	1.048	1.044	1.046	0.945	0.991	0.926
P08238	Heat shock protein HSP 90-beta OS=Homo sapiens GN=HSP90AB1 PE=1 SV=4	29.1436	16	34	8	1	724	83.212	5.03	0.956	0.965	0.958	1.04	1.159	0.921
A0A087WUZ3	Spectrin beta chain OS=Homo sapiens GN=SPTBN1 PE=1 SV=1	10.5664	24	31	24	1	2366	274.659	5.57	0.952	0.81	0.902	1.074	1.255	1.008
Q59FG9	Chondroitin sulfate proteoglycan 2 (Versican) variant (Fragment) OS=Homo sapiens PE=2 SV=1	7.39003	24	44	1	1	3410	374.137	4.53	1.04	1.293	1.01	0.835	0.906	0.916
A0A024RAL1	Chondroitin sulfate proteoglycan 2 (Versican), isoform CRA_c OS=Homo sapiens GN=CSPG2 PE=4 SV=1	10.4608	24	45	1	1	2409	264.886	4.54	1.222	1.62	1.236	0.594	0.585	0.742
O15335	Chondroadherin OS=Homo sapiens GN=CHAD PE=1 SV=2	47.0752	14	163	13	1	359	40.45	9.39	1.24	1.214	1.273	0.5	0.748	1.025
D3DT72	Collagen, type XI, alpha 1, isoform CRA_c OS=Homo sapiens GN=COL11A1 PE=4 SV=1	11.6612	21	41	18	1	1818	182.306	6	0.618	0.726	0.798	1.48	1.463	0.915
A8K3K1	cDNA FLJ78096, highly similar to Homo sapiens actin, alpha, cardiac muscle (ACTC), mRNA OS=Homo sapiens PE=2 SV=1	41.3793	12	80	3	1	377	42.02	5.39	0.96	0.816	0.901	1.058	1.21	1.056
P51888	Prolargin OS=Homo sapiens GN=PRELP PE=1 SV=1	29.8429	12	228	12	1	382	43.782	9.38	1.021	1.151	1.239	0.577	0.82	1.193
A0A024RBH2	Cytoskeleton-associated protein 4, isoform CRA_c OS=Homo sapiens GN=CKAP4 PE=4 SV=1	42.5249	22	38	22	1	602	65.983	5.92	0.811	0.924	0.919	0.992	1.259	1.095
B1AHL2	Fibulin-1 OS=Homo sapiens GN=FBLN1 PE=1 SV=1	24.9653	14	33	2	1	721	78.277	5.39	1.079	1.161	1.183	0.688	0.778	1.111
P13667	Protein disulfide-isomerase A4 OS=Homo sapiens GN=PDIA4 PE=1 SV=2	34.1085	19	35	19	1	645	72.887	5.07	0.876	0.885	0.894	1.032	1.303	1.009
B4E1Z4	cDNA FLJ55673, highly similar to Complement factor B (EC 3.4.21.47) OS=Homo sapiens PE=1 SV=1	14.6919	17	29	13	1	1266	140.853	7.18	0.879	1.019	1.092	1.668	0.699	0.643
Q59EJ3	Heat shock 70kDa protein 1A variant (Fragment) OS=Homo sapiens PE=2 SV=1	28.7729	16	32	13	1	709	77.448	6.3	1.022	0.898	0.946	1.034	1.187	0.914
Q71U36	Tubulin alpha-1A chain OS=Homo sapiens GN=TUBA1A PE=1 SV=1	37.0288	13	41	6	1	451	50.104	5.06	0.893	0.804	0.843	0.994	1.394	1.071
Q92743	Serine protease HTRA1 OS=Homo sapiens GN=HTRA1 PE=1 SV=1	40.2083	15	73	15	1	480	51.255	7.83	0.941	1.021	1.025	0.583	0.733	1.697
P35580	Myosin-10 OS=Homo sapiens GN=MYH10 PE=1 SV=3	12.3988	25	30	15	1	1976	228.858	5.54	0.957	0.752	0.936	1.221	1.096	1.037
H6VRG1	Keratin 1 OS=Homo sapiens GN=KRT1 PE=3 SV=1	25.2713	18	33	15	1	645	66.086	8.12	1.53	1.532	1.492	0.459	0.447	0.541
E7EVA0	Microtubule-associated protein OS=Homo sapiens GN=MAP4 PE=1 SV=1	10.1872	21	27	21	1	2297	245.292	6.23	0.932	0.859	0.784	0.985	1.484	0.956
V9HWE0	Annexin OS=Homo sapiens GN=HEL-S-7 PE=2 SV=1	61.25	18	69	17	1	320	35.914	5.05	0.921	0.999	0.92	1.11	1.131	0.918
A0A024RDS2	Periostin, osteoblast specific factor, isoform CRA_c OS=Homo sapiens GN=POSTN PE=4 SV=1	19.2584	16	31	16	1	836	93.255	7.53	1.018	0.917	1.14	1.232	1.037	0.656
E9KL23	Epididymis secretory sperm binding protein Li 44a OS=Homo sapiens GN=SERPINA1 PE=2 SV=1	40.6699	15	62	1	1	418	46.707	5.59	0.864	0.947	0.903	1.399	0.899	0.988
P07437	Tubulin beta chain OS=Homo sapiens GN=TUBB PE=1 SV=2	28.8288	11	33	2	1	444	49.639	4.89	0.879	0.78	0.818	0.984	1.438	1.101
Q14112	Nidogen-2 OS=Homo sapiens GN=NID2 PE=1 SV=3	14.6182	18	25	18	1	1375	151.158	5.29	0.884	1.082	1.025	1.271	0.982	0.756
V9HW68	Epididymis luminal protein 214 OS=Homo sapiens GN=HEL-214 PE=2 SV=1	29.3617	11	59	1	1	470	51.683	7.75	0.822	1.048	0.934	1.817	0.64	0.739
Q6UVK1	Chondroitin sulfate proteoglycan 4 OS=Homo sapiens GN=CSPG4 PE=1 SV=2	10.2929	20	24	20	1	2322	250.382	5.47	0.881	0.932	0.847	1.024	1.161	1.155
Q6MZQ6	Uncharacterized protein DKFZp686G11190 OS=Homo sapiens GN=DKFZp686G11190 PE=2 SV=1	32.4211	12	59	2	1	475	52.01	8.06	0.897	1.107	1.117	1.392	0.698	0.788
A0A1C7CYX9	Dihydropyrimidinase-related protein 2 OS=Homo sapiens GN=DPYSL2 PE=1 SV=1	23.3383	13	25	10	1	677	73.457	6.35	1.032	1.004	0.867	0.945	1.205	0.947
A0A024R3E3	Apolipoprotein A-I, isoform CRA_a OS=Homo sapiens GN=APOA1 PE=3 SV=1	46.4419	12	69	12	1	267	30.759	5.76	0.813	0.839	1.019	1.235	0.435	1.659
Q7Z351	Uncharacterized protein DKFZp686N02209 OS=Homo sapiens GN=DKFZp686N02209 PE=2 SV=1	27.3859	10	57	1	1	482	52.819	8.48	0.535	0.866	2.786	0.681	0.748	0.383
O60687	Sushi repeat-containing protein SRPX2 OS=Homo sapiens GN=SRPX2 PE=1 SV=1	32.2581	13	68	13	1	465	52.938	7.25	1.222	1.374	1.292	0.551	0.616	0.945
P08254	Stromelysin-1 OS=Homo sapiens GN=MMP3 PE=1 SV=2	28.5115	16	62	13	1	477	53.943	6.16	0.614	0.675	2.907	0.741	0.517	0.546
P08582	Melanotransferrin OS=Homo sapiens GN=MELTF PE=1 SV=2	26.1518	18	33	18	1	738	80.163	5.94	1.05	1.166	0.973	0.787	1.044	0.98
Q9UKU9	Angiopoietin-related protein 2 OS=Homo sapiens GN=ANGPTL2 PE=1 SV=1	29.2089	13	34	13	1	493	57.068	7.53	1.348	1.17	1.064	0.647	0.782	0.99
H0YC35	Clusterin (Fragment) OS=Homo sapiens GN=CLU PE=1 SV=1	46.1268	13	142	1	1	284	33.508	5.74	1.113	1.052	1.038	0.831	0.898	1.068
A0A140VKF3	Testis tissue sperm-binding protein Li 70n OS=Homo sapiens PE=2 SV=1	29.1866	12	45	12	1	418	46.283	6.38	0.898	0.928	0.966	1.463	0.923	0.822
P35527	Keratin, type I cytoskeletal 9 OS=Homo sapiens GN=KRT9 PE=1 SV=3	30.1766	16	23	15	1	623	62.027	5.24	1.649	1.535	1.56	0.42	0.362	0.475
P60174	Triosephosphate isomerase OS=Homo sapiens GN=TPI1 PE=1 SV=3	56.2937	13	37	13	1	286	30.772	5.92	1.037	1.133	0.927	1.002	1.088	0.812
P26038	Moesin OS=Homo sapiens GN=MSN PE=1 SV=3	29.636	19	31	15	1	577	67.778	6.4	1.048	0.986	0.967	0.883	1.112	1.005
P0DOX5	Immunoglobulin gamma-1 heavy chain OS=Homo sapiens PE=1 SV=1	29.3987	10	56	1	1	449	49.299	8.72	1.007	1.2	0.925	1.25	0.781	0.837
Q03252	Lamin-B2 OS=Homo sapiens GN=LMNB2 PE=1 SV=4	27.2581	18	24	16	1	620	69.906	5.59	0.965	0.796	0.809	1.144	1.269	1.017
A0A024R6I7	Alpha-1-antitrypsin OS=Homo sapiens GN=SERPINA1 PE=1 SV=1	40.6699	15	56	1	1	418	46.679	5.59	0.835	0.859	1.327	1.456	0.725	0.797
P04003	C4b-binding protein alpha chain OS=Homo sapiens GN=C4BPA PE=1 SV=2	20.7705	11	23	11	1	597	66.989	7.3	0.997	0.682	0.903	1.986	0.558	0.874
D9ZGG2	Vitronectin OS=Homo sapiens GN=VTN PE=4 SV=1	28.4519	11	54	11	1	478	54.271	5.8	1.27	1.24	0.922	0.865	0.625	1.078
P13797	Plastin-3 OS=Homo sapiens GN=PLS3 PE=1 SV=4	25.3968	16	28	11	1	630	70.766	5.6	0.894	0.933	1.109	1.064	1.07	0.929
B7Z4R8	cDNA FLJ53364, highly similar to Proteoglycan-4 (Fragment) OS=Homo sapiens PE=2 SV=1	52.1688	23	36	1	1	853	89.499	8.91	1.176	1.505	1.428	0.446	0.429	1.016
P00738	Haptoglobin OS=Homo sapiens GN=HP PE=1 SV=1	33.2512	13	30	5	1	406	45.177	6.58	0.609	0.685	1.978	1.911	0.391	0.425
Q14767	Latent-transforming growth factor beta-binding protein 2 OS=Homo sapiens GN=LTBP2 PE=1 SV=3	9.6101	17	24	17	1	1821	194.923	5.19	0.988	0.878	0.833	1.363	1.062	0.876
Q13707	ACTA2 protein (Fragment) OS=Homo sapiens GN=ACTA2 PE=3 SV=1	33.0303	9	74	1	1	330	36.783	5.35	0.969	1.074	1.099	0.916	0.891	1.051
A3R0T8	Histone 1, H1e OS=Homo sapiens GN=HIST1H1E PE=2 SV=1	40.6393	11	45	4	1	219	21.852	11.03	0.931	0.808	0.816	0.931	1.388	1.126
B4DUP2	cDNA FLJ56155, highly similar to UTP--glucose-1-phosphate uridylyltransferase 2 (EC 2.7.7.9) OS=Homo sapiens PE=2 SV=1	29.9807	15	28	15	1	517	57.755	8.13	1.021	1.224	1.109	0.687	0.88	1.078
P05997	Collagen alpha-2(V) chain OS=Homo sapiens GN=COL5A2 PE=1 SV=3	13.0087	14	38	12	1	1499	144.821	6.46	0.669	0.796	0.933	1.401	1.227	0.972
P06727	Apolipoprotein A-IV OS=Homo sapiens GN=APOA4 PE=1 SV=3	39.6465	14	27	13	1	396	45.371	5.38	0.913	0.915	0.803	1.376	0.548	1.444
B2R6L0	Tubulin beta chain OS=Homo sapiens PE=2 SV=1	20.6742	8	27	1	1	445	49.865	4.89	0.923	0.935	0.793	0.848	1.392	1.109
Q6N095	Uncharacterized protein OS=Homo sapiens GN=DKFZp686K03196 PE=1 SV=1	22.5263	9	53	1	1	475	52.327	8.57	0.864	1.128	1.049	1.851	0.478	0.631
Q6NZI2	Caveolae-associated protein 1 OS=Homo sapiens GN=CAVIN1 PE=1 SV=1	32.0513	12	29	12	1	390	43.45	5.6	1.041	1.07	0.795	1.095	1.176	0.823
P00747	Plasminogen OS=Homo sapiens GN=PLG PE=1 SV=2	21.358	16	25	15	1	810	90.51	7.24	0.783	0.948	1.171	1.443	0.565	1.091
P54652	Heat shock-related 70 kDa protein 2 OS=Homo sapiens GN=HSPA2 PE=1 SV=1	29.108	18	32	10	1	639	69.978	5.74	1.155	0.893	0.928	0.977	1.089	0.958
C9JKG1	Biglycan (Fragment) OS=Homo sapiens GN=BGN PE=1 SV=1	30.2521	6	138	1	1	238	26.728	6.79	0.752	1.592	1.806	0.689	0.528	0.633
V9HW25	Epididymis secretory protein Li 273 OS=Homo sapiens GN=HEL-S-273 PE=2 SV=1	48.2394	16	27	8	1	284	32.97	4.67	0.899	0.692	0.773	1.541	1.31	0.786
P07900	Heat shock protein HSP 90-alpha OS=Homo sapiens GN=HSP90AA1 PE=1 SV=5	18.9891	12	23	5	1	732	84.607	5.02	1.037	0.977	1.007	0.983	1.13	0.865
P16403	Histone H1.2 OS=Homo sapiens GN=HIST1H1C PE=1 SV=2	38.4977	10	38	4	1	213	21.352	10.93	0.992	0.932	0.95	0.821	1.079	1.226
Q6N093	Uncharacterized protein DKFZp686I04196 (Fragment) OS=Homo sapiens GN=DKFZp686I04196 PE=2 SV=1	24.2206	8	46	2	1	417	46.032	7.59	0.884	1.111	0.958	1.9	0.494	0.653
P61981	14-3-3 protein gamma OS=Homo sapiens GN=YWHAG PE=1 SV=2	46.5587	11	26	6	1	247	28.285	4.89	1.067	0.987	0.939	0.913	1.156	0.938
A0A140VK07	Testicular secretory protein Li 7 OS=Homo sapiens PE=2 SV=1	20.4678	12	24	9	1	684	73.865	6.35	1.041	0.954	0.909	1.031	1.121	0.944
Q8N1C8	HSPA9 protein (Fragment) OS=Homo sapiens GN=HSPA9 PE=2 SV=1	22.6138	16	19	15	1	681	73.808	6.37	0.944	0.775	0.972	1.171	1.132	1.007
B4DI63	cDNA FLJ59205, highly similar to Mimecan OS=Homo sapiens PE=2 SV=1	24.1573	10	92	10	1	356	40.528	7.99	1.045	1.261	1.407	0.614	0.617	1.056
P67936	Tropomyosin alpha-4 chain OS=Homo sapiens GN=TPM4 PE=1 SV=3	47.5806	15	31	6	1	248	28.504	4.69	0.838	0.732	0.824	1.167	1.582	0.857
V9HW31	ATP synthase subunit beta OS=Homo sapiens GN=HEL-S-271 PE=1 SV=1	27.0321	11	26	10	1	529	56.525	5.4	0.933	0.909	0.991	1.026	1.124	1.017
J3KNC9	C-type lectin domain family 3 member A OS=Homo sapiens GN=CLEC3A PE=1 SV=1	54.3689	11	77	11	1	206	23.175	8.88	1.32	1.938	1.538	0.3	0.351	0.553
P36871	Phosphoglucomutase-1 OS=Homo sapiens GN=PGM1 PE=1 SV=3	28.2918	15	26	15	1	562	61.411	6.76	0.974	1.084	1.033	0.907	1.018	0.983
P05556	Integrin beta-1 OS=Homo sapiens GN=ITGB1 PE=1 SV=2	17.9198	14	22	14	1	798	88.357	5.39	0.962	0.887	0.876	1.142	1.15	0.982
A5YM53	ITGAV protein OS=Homo sapiens GN=ITGAV PE=2 SV=1	16.4122	16	21	16	1	1048	116.032	5.74	1.093	1.134	0.929	0.803	1.019	1.023
P06737	Glycogen phosphorylase, liver form OS=Homo sapiens GN=PYGL PE=1 SV=4	24.085	19	23	16	1	847	97.087	7.17	0.845	0.817	0.802	1.198	1.222	1.115
P68371	Tubulin beta-4B chain OS=Homo sapiens GN=TUBB4B PE=1 SV=1	25.3933	10	25	2	1	445	49.799	4.89	0.923	0.898	0.863	0.931	1.329	1.055
Q9BVA1	Tubulin beta-2B chain OS=Homo sapiens GN=TUBB2B PE=1 SV=1	20.6742	8	26	1	1	445	49.921	4.89	1.086	1.015	1	0.775	0.972	1.152
Q06830	Peroxiredoxin-1 OS=Homo sapiens GN=PRDX1 PE=1 SV=1	49.2462	10	41	7	1	199	22.096	8.13	0.994	0.983	0.895	0.85	1.259	1.018
Q9Y6C2	EMILIN-1 OS=Homo sapiens GN=EMILIN1 PE=1 SV=3	17.6181	16	20	16	1	1016	106.629	5.17	1.054	0.976	0.92	1.084	0.98	0.986
P00338	L-lactate dehydrogenase A chain OS=Homo sapiens GN=LDHA PE=1 SV=2	28.9157	11	38	9	1	332	36.665	8.27	0.941	1.031	0.939	1.078	1.051	0.96
P30101	Protein disulfide-isomerase A3 OS=Homo sapiens GN=PDIA3 PE=1 SV=4	25.3465	12	24	8	1	505	56.747	6.35	0.946	0.961	0.933	0.988	1.206	0.966
P0DOX7	Immunoglobulin kappa light chain OS=Homo sapiens PE=1 SV=1	46.2617	7	50	7	1	214	23.364	7.17	0.885	1.191	1.153	1.552	0.528	0.692
J3KPS3	Fructose-bisphosphate aldolase OS=Homo sapiens GN=ALDOA PE=1 SV=1	33.1522	13	28	11	1	368	39.793	8.09	0.761	0.799	0.825	1.26	1.458	0.898
P11047	Laminin subunit gamma-1 OS=Homo sapiens GN=LAMC1 PE=1 SV=3	10.5034	16	22	16	1	1609	177.489	5.12	1.005	1.016	0.943	1.103	1.062	0.871
O43854	EGF-like repeat and discoidin I-like domain-containing protein 3 OS=Homo sapiens GN=EDIL3 PE=1 SV=1	27.0833	12	25	12	1	480	53.73	7.28	1.013	1.313	1.163	0.738	0.828	0.945
D9YZU5	Beta-globin OS=Homo sapiens GN=HBB PE=3 SV=1	57.8231	7	79	1	1	147	15.988	7.28	0.803	1.12	1.46	0.881	0.462	1.274
P35442	Thrombospondin-2 OS=Homo sapiens GN=THBS2 PE=1 SV=2	14.5904	14	20	13	1	1172	129.908	4.83	0.728	0.836	0.855	1.528	1.157	0.896
Q8NEJ1	Uncharacterized protein OS=Homo sapiens PE=2 SV=1	44.0678	9	38	2	1	236	25.008	7.69	0.816	0.899	0.901	1.631	0.66	1.094
P63104	14-3-3 protein zeta/delta OS=Homo sapiens GN=YWHAZ PE=1 SV=1	57.551	12	33	8	1	245	27.728	4.79	1.019	1.032	0.917	0.938	1.172	0.922
Q9H3U7	SPARC-related modular calcium-binding protein 2 OS=Homo sapiens GN=SMOC2 PE=2 SV=2	36.9955	13	26	13	1	446	49.643	8.46	1.401	1.42	1.235	0.36	0.466	1.119
Q6P528	Asporin OS=Homo sapiens GN=ASPN PE=2 SV=1	30.7292	12	53	12	1	384	43.863	6.48	1.2	1.057	0.874	0.994	0.766	1.109
P13645	Keratin, type I cytoskeletal 10 OS=Homo sapiens GN=KRT10 PE=1 SV=6	20.7192	12	18	9	1	584	58.792	5.21	1.294	1.703	1.343	0.445	0.594	0.621
Q96K68	cDNA FLJ14473 fis, clone MAMMA1001080, highly similar to Homo sapiens SNC73 protein (SNC73) mRNA OS=Homo sapiens PE=2 SV=1	25.3036	10	27	1	1	494	53.054	6.86	0.851	1.012	1.053	1.921	0.508	0.655
Q8N355	IGL@ protein OS=Homo sapiens GN=IGL@ PE=1 SV=1	39.7436	8	39	2	1	234	24.777	6.37	0.692	1.023	1.052	1.993	0.505	0.735
Q8NCL6	cDNA FLJ90170 fis, clone MAMMA1000370, highly similar to Ig alpha-1 chain C region OS=Homo sapiens PE=2 SV=1	24.9493	10	26	1	1	493	53.19	6.52	0.893	0.968	1.13	1.703	0.517	0.788
B5BU24	14-3-3 protein beta/alpha OS=Homo sapiens GN=YWHAB PE=2 SV=1	44.7154	10	26	4	1	246	28.095	4.83	1.003	0.995	0.923	0.962	1.202	0.915
P16401	Histone H1.5 OS=Homo sapiens GN=HIST1H1B PE=1 SV=3	36.2832	10	28	7	1	226	22.566	10.92	0.836	1.004	1.489	0.812	1.017	0.842
Q6YHK3	CD109 antigen OS=Homo sapiens GN=CD109 PE=1 SV=2	13.4256	18	26	18	1	1445	161.587	5.85	0.888	1.003	0.818	1.056	1.275	0.96
A0A5E4	Uncharacterized protein OS=Homo sapiens PE=2 SV=1	38.7234	8	34	1	1	235	24.731	5.94	0.725	1.186	1.621	0.699	0.612	1.158
P10809	60 kDa heat shock protein, mitochondrial OS=Homo sapiens GN=HSPD1 PE=1 SV=2	23.2112	11	18	11	1	573	61.016	5.87	0.962	0.816	1.092	0.932	1.15	1.048
Q9NR99	Matrix-remodeling-associated protein 5 OS=Homo sapiens GN=MXRA5 PE=1 SV=3	5.94059	17	20	17	1	2828	311.955	8.32	1.076	1.08	1.135	1.087	0.754	0.868
P27348	14-3-3 protein theta OS=Homo sapiens GN=YWHAQ PE=1 SV=1	47.7551	10	27	5	1	245	27.747	4.78	1.052	1.024	0.932	0.943	1.083	0.966
Q01813	ATP-dependent 6-phosphofructokinase, platelet type OS=Homo sapiens GN=PFKP PE=1 SV=2	17.7296	13	22	9	1	784	85.542	7.55	1.057	1.006	0.859	0.937	1.118	1.023
Q6N030	Uncharacterized protein OS=Homo sapiens GN=DKFZp686I15212 PE=1 SV=1	19.4981	9	37	2	1	518	56.983	8.05	0.728	0.95	1.277	1.481	0.665	0.899
A0A024R1K7	Tyrosine 3-monooxygenase/tryptophan 5-monooxygenase activation protein, eta polypeptide, isoform CRA_b OS=Homo sapiens GN=YWHAH PE=3 SV=1	42.6829	11	22	7	1	246	28.201	4.84	1.111	1.021	0.942	0.888	1.149	0.888
Q5VSQ6	Procollagen-proline, 2-oxoglutarate 4-dioxygenase (Proline 4-hydroxylase), alpha polypeptide I variant (Fragment) OS=Homo sapiens GN=P4HA1 PE=2 SV=1	24.3446	12	20	12	1	534	60.929	6.01	0.675	0.754	0.809	1.422	1.447	0.893
Q6N092	Uncharacterized protein DKFZp686K18196 (Fragment) OS=Homo sapiens GN=DKFZp686K18196 PE=2 SV=1	21.9653	9	25	1	1	519	56.388	6.93	1.143	1.132	0.324	2.79	0.234	0.377
Q14204	Cytoplasmic dynein 1 heavy chain 1 OS=Homo sapiens GN=DYNC1H1 PE=1 SV=5	3.98192	18	19	18	1	4646	532.072	6.4	0.968	0.917	0.955	0.987	1.169	1.004
P22626	Heterogeneous nuclear ribonucleoproteins A2/B1 OS=Homo sapiens GN=HNRNPA2B1 PE=1 SV=2	37.6771	12	21	11	1	353	37.407	8.95	1.097	1.071	1.032	0.887	1.035	0.877
Q6IN99	IGL@ protein OS=Homo sapiens GN=IGL@ PE=2 SV=1	41.7021	9	37	2	1	235	24.872	6.74	0.824	1.056	0.994	1.835	0.548	0.743
A0A1B1SMR9	Collagen type IX alpha 1 OS=Homo sapiens GN=COL9A1 PE=4 SV=1	16.1117	12	22	12	1	931	93.531	8.53	0.582	0.651	0.679	1.722	1.682	0.683
Q6GMV7	Uncharacterized protein OS=Homo sapiens PE=2 SV=1	34.7458	7	29	3	1	236	24.934	6.89	0.919	0.908	1.096	2.007	0.484	0.585
V9HWE9	Epididymis secretory protein Li 22 OS=Homo sapiens GN=HEL-S-22 PE=2 SV=1	37.1429	6	23	6	1	210	23.341	5.64	1.009	1.074	0.98	0.94	1.064	0.934
Q16658	Fascin OS=Homo sapiens GN=FSCN1 PE=1 SV=3	24.7465	11	20	11	1	493	54.496	7.24	0.865	0.897	0.849	1.212	1.331	0.847
Q15084	Protein disulfide-isomerase A6 OS=Homo sapiens GN=PDIA6 PE=1 SV=1	30.6818	9	20	9	1	440	48.091	5.08	0.886	0.895	1.001	1.009	1.196	1.012
Q9GZL9	Beta-globin (Fragment) OS=Homo sapiens GN=HBB PE=3 SV=1	72.1739	7	72	1	1	115	12.52	6.37	0.767	0.843	1.101	0.794	0.68	1.815
P01861	Immunoglobulin heavy constant gamma 4 OS=Homo sapiens GN=IGHG4 PE=1 SV=1	31.8043	8	31	3	1	327	35.918	7.36	1.094	1.126	1.143	1.233	0.581	0.823
Q05682	Caldesmon OS=Homo sapiens GN=CALD1 PE=1 SV=3	15.2585	10	14	10	1	793	93.175	5.66	0.847	0.672	0.764	1.381	1.382	0.954
B4DR52	Histone H2B OS=Homo sapiens PE=2 SV=1	40.3614	8	48	4	1	166	18.03	10.32	1.047	0.901	0.867	1.038	1.171	0.975
O00339	Matrilin-2 OS=Homo sapiens GN=MATN2 PE=1 SV=4	14.749	13	17	13	1	956	106.767	6.27	1.187	1.248	1.049	0.839	0.994	0.682
D6RC59	Hyaluronan and proteoglycan link protein 1 (Fragment) OS=Homo sapiens GN=HAPLN1 PE=1 SV=1	62.0915	8	197	1	1	153	17.169	6.42	1.082	0.969	0.849	1.165	1.031	0.903
Q5EC54	Heterogeneous nuclear ribonucleoprotein K transcript variant OS=Homo sapiens GN=HNRPK PE=2 SV=1	26.2931	11	18	11	1	464	51.026	5.33	1.039	0.907	0.975	0.888	1.252	0.939
A0A140VK56	Transaldolase OS=Homo sapiens PE=2 SV=1	27.8932	11	22	11	1	337	37.516	6.81	0.858	0.787	0.745	1.375	1.447	0.787
P02760	Protein AMBP OS=Homo sapiens GN=AMBP PE=1 SV=1	21.3068	7	21	7	1	352	38.974	6.25	0.998	1.008	0.898	1.269	0.82	1.007
Q9Y4G6	Talin-2 OS=Homo sapiens GN=TLN2 PE=1 SV=4	6.49095	15	17	6	1	2542	271.443	5.57	0.874	0.729	0.849	0.997	1.458	1.092
P04843	Dolichyl-diphosphooligosaccharide--protein glycosyltransferase subunit 1 OS=Homo sapiens GN=RPN1 PE=1 SV=1	20.5931	14	21	14	1	607	68.527	6.38	0.94	0.912	0.956	1.009	1.139	1.044
V9HW88	Calreticulin, isoform CRA_b OS=Homo sapiens GN=HEL-S-99n PE=2 SV=1	31.6547	11	26	11	1	417	48.112	4.44	0.955	0.916	0.829	1.107	1.348	0.846
Q9Y6U3	Adseverin OS=Homo sapiens GN=SCIN PE=1 SV=4	20	12	21	12	1	715	80.438	5.71	0.822	0.807	0.774	0.998	1.488	1.111
P68366	Tubulin alpha-4A chain OS=Homo sapiens GN=TUBA4A PE=1 SV=1	22.5446	9	32	2	1	448	49.892	5.06	0.875	0.922	0.924	1.058	1.236	0.984
A0A024R4E5	High density lipoprotein binding protein (Vigilin), isoform CRA_a OS=Homo sapiens GN=HDLBP PE=1 SV=1	11.5142	15	16	15	1	1268	141.352	6.87	0.922	0.875	0.856	0.925	1.363	1.058
O43491	Band 4.1-like protein 2 OS=Homo sapiens GN=EPB41L2 PE=1 SV=1	17.5124	16	19	16	1	1005	112.519	5.44	0.936	0.872	0.834	0.999	1.407	0.953
P01031	Complement C5 OS=Homo sapiens GN=C5 PE=1 SV=4	7.39857	14	18	14	1	1676	188.186	6.52	0.901	0.967	1.073	1.527	0.71	0.821
V9HW26	ATP synthase subunit alpha OS=Homo sapiens GN=HEL-S-123m PE=2 SV=1	26.4014	14	16	14	1	553	59.714	9.13	0.956	0.812	0.918	0.963	1.257	1.093
Q59FF0	EBNA-2 co-activator variant (Fragment) OS=Homo sapiens PE=2 SV=1	14.9378	13	15	13	1	964	107.366	7.52	0.932	0.965	0.946	0.914	1.191	1.052
P35908	Keratin, type II cytoskeletal 2 epidermal OS=Homo sapiens GN=KRT2 PE=1 SV=2	15.9624	10	17	6	1	639	65.393	8	1.298	1.69	1.107	0.558	0.653	0.693
Q9NZM1	Myoferlin OS=Homo sapiens GN=MYOF PE=1 SV=1	6.88986	15	17	15	1	2061	234.561	6.18	0.856	0.794	0.903	1.111	1.373	0.964
Q5FWF9	IGL@ protein OS=Homo sapiens GN=IGL@ PE=1 SV=1	38.3621	8	30	2	1	232	24.779	5.59	0.831	0.942	1.035	2.037	0.489	0.665
A8K259	cDNA FLJ78501, highly similar to Homo sapiens serpin peptidase inhibitor, clade H (heat shock protein 47), member 1, (collagen binding protein 1) (SERPINH1), mRNA OS=Homo sapiens PE=2 SV=1	23.9234	9	27	9	1	418	46.453	8.69	0.702	0.745	0.979	1.36	1.344	0.872
Q59E93	Aminopeptidase (Fragment) OS=Homo sapiens PE=2 SV=1	14.2272	13	18	13	1	977	110.523	5.53	0.775	0.7	0.837	1.392	1.362	0.935
Q00839	Heterogeneous nuclear ribonucleoprotein U OS=Homo sapiens GN=HNRNPU PE=1 SV=6	14.9091	13	20	2	1	825	90.528	6	1.012	0.824	0.883	1.018	1.231	1.033
A0A1W2PPS1	Heterogeneous nuclear ribonucleoprotein U OS=Homo sapiens GN=HNRNPU PE=1 SV=1	13.1841	12	20	1	1	804	88.263	5.78	1.074	0.786	0.845	0.945	1.282	1.068
D3DNU8	Kininogen 1, isoform CRA_a OS=Homo sapiens GN=KNG1 PE=4 SV=1	25.5269	11	17	11	1	427	47.823	6.65	0.984	1.04	1.019	1.541	0.639	0.777
A8K486	Peptidyl-prolyl cis-trans isomerase OS=Homo sapiens PE=2 SV=1	49.0909	10	41	9	1	165	18.002	6.9	1.101	1.073	0.938	0.865	1.134	0.888
A0A1B0GUU9	Immunoglobulin heavy constant mu (Fragment) OS=Homo sapiens GN=IGHM PE=1 SV=1	22.1519	11	23	3	1	474	51.891	6.15	0.837	0.865	0.954	1.834	0.63	0.881
A8K8Z4	cDNA FLJ78071, highly similar to Human MHC class III complement component C6 mRNA OS=Homo sapiens PE=2 SV=1	13.2762	13	18	13	1	934	104.649	6.62	0.979	1.041	1.04	1.534	0.685	0.721
P55107	Growth/differentiation factor 10 OS=Homo sapiens GN=GDF10 PE=2 SV=1	23.8494	9	19	9	1	478	53.088	9.51	1.696	1.228	1.041	0.506	0.518	1.011
Q8N257	Histone H2B type 3-B OS=Homo sapiens GN=HIST3H2BB PE=1 SV=3	52.381	7	31	3	1	126	13.9	10.32	1.188	0.98	0.893	0.943	1.064	0.933
P68104	Elongation factor 1-alpha 1 OS=Homo sapiens GN=EEF1A1 PE=1 SV=1	24.4589	11	31	11	1	462	50.109	9.01	0.929	0.953	0.956	0.932	1.183	1.046
A8K5A4	cDNA FLJ76826, highly similar to Homo sapiens ceruloplasmin (ferroxidase) (CP), mRNA OS=Homo sapiens PE=2 SV=1	10.9859	10	19	10	1	1065	122.095	5.74	0.761	0.837	1.432	1.502	0.742	0.726
B3KS79	cDNA FLJ35730 fis, clone TESTI2003131, highly similar to ALPHA-1-ANTICHYMOTRYPSIN OS=Homo sapiens PE=2 SV=1	20.3125	8	27	8	1	448	50.596	5.63	0.911	1.088	1.356	1.324	0.612	0.71
Q14247	Src substrate cortactin OS=Homo sapiens GN=CTTN PE=1 SV=2	24.3636	11	15	11	1	550	61.549	5.4	0.994	0.956	0.903	0.856	1.285	1.006
A0A024R035	Complement component 9, isoform CRA_a OS=Homo sapiens GN=C9 PE=4 SV=1	18.9624	12	24	12	1	559	63.163	5.52	1.062	0.993	1.117	1.217	0.611	1.001
A0A0S2Z4I4	Tropomyosin 3 isoform 3 (Fragment) OS=Homo sapiens GN=TPM3 PE=2 SV=1	39.9194	11	24	2	1	248	28.853	4.75	0.94	0.912	0.786	1.136	1.337	0.889
Q14764	Major vault protein OS=Homo sapiens GN=MVP PE=1 SV=4	13.1019	11	15	11	1	893	99.266	5.48	0.931	0.983	1.032	1.036	1.094	0.923
P16402	Histone H1.3 OS=Homo sapiens GN=HIST1H1D PE=1 SV=2	36.1991	10	29	4	1	221	22.336	11.02	1.202	1.102	1.115	0.785	0.877	0.918
P23396	40S ribosomal protein S3 OS=Homo sapiens GN=RPS3 PE=1 SV=2	44.4444	10	20	10	1	243	26.671	9.66	0.961	0.957	0.998	0.935	1.157	0.992
P46939	Utrophin OS=Homo sapiens GN=UTRN PE=1 SV=2	4.57326	14	15	14	1	3433	394.22	5.33	0.966	0.836	0.827	0.975	1.292	1.104
Q0D2Q6	Phosphoglycerate mutase OS=Homo sapiens GN=PGAM1 PE=2 SV=1	35.4331	7	23	7	1	254	28.774	7.18	1.039	1.078	0.938	0.954	1.146	0.846
Q53FI7	Four and a half LIM domains 1 variant (Fragment) OS=Homo sapiens PE=2 SV=1	40.7143	11	18	1	1	280	31.874	8.22	1.215	1.224	1.091	0.849	0.779	0.843
P49746	Thrombospondin-3 OS=Homo sapiens GN=THBS3 PE=1 SV=1	11.9247	10	18	9	1	956	104.135	4.65	1.066	1.311	1.19	0.852	0.873	0.708
Q6MZK8	Uncharacterized protein DKFZp686K06110 OS=Homo sapiens GN=DKFZp686K06110 PE=2 SV=1	6.16505	14	18	1	1	2060	226.283	4.44	0.681	2.035	2.627	0.156	0.247	0.254
E9PK54	Heat shock cognate 71 kDa protein (Fragment) OS=Homo sapiens GN=HSPA8 PE=1 SV=8	53.5519	8	19	1	1	183	19.943	7.33	1.042	0.794	0.907	0.786	1.286	1.185
A0A140VJT8	Testicular tissue protein Li 164 OS=Homo sapiens PE=2 SV=1	21.692	10	13	10	1	461	49.941	4.82	0.963	0.881	0.871	1.083	1.274	0.927
A0A087WXW9	Collagen alpha-1(V) chain OS=Homo sapiens GN=COL5A1 PE=1 SV=1	5.27748	10	21	7	1	1838	183.54	5.07	0.822	0.939	0.993	1.294	0.989	0.964
A0A1B0RPQ5	Anosmin-1 OS=Homo sapiens GN=ANOS1 PE=2 SV=1	17.5	11	16	11	1	680	76.163	9.2	0.819	1.613	1.64	0.413	0.491	1.024
P62258	14-3-3 protein epsilon OS=Homo sapiens GN=YWHAE PE=1 SV=1	37.2549	9	22	6	1	255	29.155	4.74	0.987	0.996	0.889	0.985	1.185	0.958
Q6LES2	Annexin (Fragment) OS=Homo sapiens GN=ANXA4 PE=2 SV=1	38.9408	12	19	11	1	321	36.062	6.13	1.118	1.056	0.894	0.823	1.089	1.02
P61626	Lysozyme C OS=Homo sapiens GN=LYZ PE=1 SV=1	62.1622	9	42	9	1	148	16.526	9.16	1.78	1.306	0.913	0.352	0.67	0.98
P50990	T-complex protein 1 subunit theta OS=Homo sapiens GN=CCT8 PE=1 SV=4	17.3358	9	15	9	1	548	59.583	5.6	0.921	0.879	0.964	1.062	1.19	0.985
P00734	Prothrombin OS=Homo sapiens GN=F2 PE=1 SV=2	19.7749	10	13	10	1	622	69.992	5.9	0.885	1.106	1.393	1.206	0.508	0.902
P34096	Ribonuclease 4 OS=Homo sapiens GN=RNASE4 PE=1 SV=3	44.2177	6	19	6	1	147	16.829	9.03	1.523	1.245	0.997	0.545	0.768	0.921
H7BYY1	Tropomyosin 1 (Alpha), isoform CRA_m OS=Homo sapiens GN=TPM1 PE=1 SV=1	45.5645	13	19	8	1	248	28.73	4.82	0.82	0.652	0.748	1.503	1.419	0.858
B7Z5V0	cDNA FLJ53647, highly similar to Four and a half LIM domains protein 1 OS=Homo sapiens PE=2 SV=1	39.2727	11	18	1	1	275	31.203	8.41	1.223	1.218	0.959	0.8	0.842	0.957
V9HW80	Epididymis luminal protein 220 OS=Homo sapiens GN=HEL-S-70 PE=2 SV=1	14.1439	12	16	12	1	806	89.266	5.26	0.831	0.828	0.907	1.154	1.303	0.977
D9IAI1	Epididymis secretory protein Li 34 OS=Homo sapiens GN=HEL-S-34 PE=2 SV=1	49.1979	7	19	7	1	187	21.044	7.53	1.169	1.114	0.857	0.92	1.132	0.808
D3YTG3	Target of Nesh-SH3 OS=Homo sapiens GN=ABI3BP PE=1 SV=1	5.57119	9	24	9	1	1777	195.204	9.73	1.08	1.279	1.27	0.691	0.681	0.999
V9HWC2	Epididymis secretory sperm binding protein Li 67p OS=Homo sapiens GN=HEL-S-67p PE=2 SV=1	45.5026	7	18	7	1	189	19.878	6.79	1.078	1.158	1.049	0.951	0.946	0.818
P17858	ATP-dependent 6-phosphofructokinase, liver type OS=Homo sapiens GN=PFKL PE=1 SV=6	13.7179	10	17	6	1	780	84.964	7.5	0.919	0.947	0.983	1.019	1.126	1.006
P09382	Galectin-1 OS=Homo sapiens GN=LGALS1 PE=1 SV=2	57.037	7	42	7	1	135	14.706	5.5	0.833	0.801	0.852	1.223	1.3	0.991
B2R6Q2	Alkaline phosphatase OS=Homo sapiens PE=2 SV=1	21.5649	10	17	4	1	524	57.244	6.57	0.559	0.57	0.76	1.228	1.754	1.129
B2R582	cDNA, FLJ92374, highly similar to Homo sapiens C-type lectin domain family 3, member B (CLEC3B), mRNA OS=Homo sapiens PE=2 SV=1	44.0594	7	23	7	1	202	22.522	6.04	1.105	1.243	1.068	1.191	0.743	0.65
P14555	Phospholipase A2, membrane associated OS=Homo sapiens GN=PLA2G2A PE=1 SV=2	47.9167	8	109	8	1	144	16.072	9.23	1.099	0.946	0.899	0.483	0.995	1.578
Q4LE36	ACLY variant protein (Fragment) OS=Homo sapiens GN=ACLY variant protein PE=2 SV=1	11.6095	16	16	16	1	1137	124.477	8.03	0.889	0.956	0.94	1.005	1.14	1.07
P13639	Elongation factor 2 OS=Homo sapiens GN=EEF2 PE=1 SV=4	15.9674	13	14	12	1	858	95.277	6.83	0.899	0.937	0.989	0.92	1.275	0.979
B2RDY9	Adenylyl cyclase-associated protein OS=Homo sapiens PE=2 SV=1	22.1053	10	14	10	1	475	51.583	8.22	0.946	0.902	0.984	1.057	1.183	0.928
E9KL44	Epididymis tissue sperm binding protein Li 14m OS=Homo sapiens PE=2 SV=1	16.5138	12	17	12	1	763	82.947	9.04	0.938	0.798	0.902	1	1.244	1.117
P19827	Inter-alpha-trypsin inhibitor heavy chain H1 OS=Homo sapiens GN=ITIH1 PE=1 SV=3	9.44018	7	19	7	1	911	101.326	6.79	0.951	0.93	0.946	1.174	0.796	1.202
B2R6V9	cDNA, FLJ93141, highly similar to Homo sapiens coagulation factor XIII, A1 polypeptide (F13A1), mRNA OS=Homo sapiens PE=2 SV=1	16.6667	11	18	11	1	732	83.189	6	0.72	0.66	0.817	1.088	1.506	1.208
A0A024QZN9	Voltage-dependent anion channel 2, isoform CRA_a OS=Homo sapiens GN=VDAC2 PE=4 SV=1	31.348	8	11	8	1	319	34.459	7.99	0.877	0.841	0.992	0.943	1.219	1.128
B4E1U9	cDNA FLJ54776, highly similar to Cell division control protein 42 homolog OS=Homo sapiens PE=2 SV=1	28.8136	6	17	5	1	236	26.511	7.59	1.036	0.923	1.002	0.959	1.11	0.971
P03973	Antileukoproteinase OS=Homo sapiens GN=SLPI PE=1 SV=2	45.4545	9	25	9	1	132	14.316	8.75	1.605	1.042	0.902	0.435	0.715	1.301
V9HWI3	Cathepsin D (Lysosomal aspartyl peptidase), isoform CRA_a OS=Homo sapiens GN=HEL-S-130P PE=2 SV=1	26.699	9	18	9	1	412	44.524	6.54	0.936	0.892	0.894	1.092	1.196	0.99
Q12797	Aspartyl/asparaginyl beta-hydroxylase OS=Homo sapiens GN=ASPH PE=1 SV=3	19.1293	12	13	12	1	758	85.809	5.01	0.868	0.824	0.9	1.153	1.25	1.005
P05023	Sodium/potassium-transporting ATPase subunit alpha-1 OS=Homo sapiens GN=ATP1A1 PE=1 SV=1	12.61	11	13	11	1	1023	112.824	5.49	0.977	0.967	0.92	0.894	1.092	1.15
O60664	Perilipin-3 OS=Homo sapiens GN=PLIN3 PE=1 SV=3	26.2673	9	12	9	1	434	47.046	5.44	0.951	0.958	0.964	1.098	1.142	0.886
V9HWA6	Epididymis luminal protein 32 OS=Homo sapiens GN=HEL32 PE=2 SV=1	56.9697	10	21	9	1	165	18.493	7.85	0.977	0.946	0.792	0.893	1.37	1.022
A2RRP8	Matrilin 4 OS=Homo sapiens GN=MATN4 PE=2 SV=1	19.9656	11	14	11	1	581	63.997	5.81	0.781	0.853	0.877	1.173	1.403	0.913
B2R9S4	cDNA, FLJ94534, highly similar to Homo sapiens capping protein (actin filament), gelsolin-like(CAPG), mRNA OS=Homo sapiens PE=2 SV=1	17.2414	5	10	5	1	348	38.473	6.37	0.995	0.96	0.957	0.706	1.453	0.929
C3VMY8	Alpha B crystallin OS=Homo sapiens GN=CRYAB PE=2 SV=1	38.8571	8	13	8	1	175	20.127	7.08	0.89	0.805	0.666	1.47	1.032	1.136
P62805	Histone H4 OS=Homo sapiens GN=HIST1H4A PE=1 SV=2	50.4854	5	56	5	1	103	11.36	11.36	0.904	0.79	0.8	1.052	1.347	1.108
A0A024R944	Serpin peptidase inhibitor, clade C (Antithrombin), member 1, isoform CRA_a OS=Homo sapiens GN=SERPINC1 PE=3 SV=1	21.9828	12	16	12	1	464	52.569	6.71	1	1.102	0.99	1.403	0.632	0.873
P02749	Beta-2-glycoprotein 1 OS=Homo sapiens GN=APOH PE=1 SV=3	30.4348	8	17	8	1	345	38.273	7.97	0.927	0.989	1.033	1.701	0.72	0.63
Q9BYJ0	Fibroblast growth factor-binding protein 2 OS=Homo sapiens GN=FGFBP2 PE=1 SV=1	26.4574	5	25	5	1	223	24.565	8.87	1.392	1.424	0.956	0.498	0.687	1.043
P19338	Nucleolin OS=Homo sapiens GN=NCL PE=1 SV=3	15.3521	12	15	12	1	710	76.568	4.7	1.024	0.95	0.919	1.07	1.095	0.941
B2R9K8	cDNA, FLJ94440, highly similar to Homo sapiens chaperonin containing TCP1, subunit 6A (zeta 1)(CCT6A), mRNA OS=Homo sapiens PE=2 SV=1	22.4105	11	15	11	1	531	57.93	6.8	0.935	0.928	0.949	1.045	1.146	0.997
Q92896	Golgi apparatus protein 1 OS=Homo sapiens GN=GLG1 PE=1 SV=2	9.58439	13	13	13	1	1179	134.464	6.9	0.998	1.04	0.972	0.875	1.096	1.019
B7Z3K9	Fructose-bisphosphate aldolase OS=Homo sapiens PE=2 SV=1	18.847	8	17	6	1	451	48.378	8.07	0.789	0.805	0.714	1.301	1.435	0.956
B4DJ30	cDNA FLJ61290, highly similar to Neutral alpha-glucosidase AB OS=Homo sapiens PE=2 SV=1	10.5528	11	15	11	1	995	112.855	6.06	0.918	0.914	0.988	1.131	1.123	0.927
A0A0C4DGB5	Calpastatin OS=Homo sapiens GN=CAST PE=1 SV=1	15.1194	11	11	11	1	754	80.95	5.1	0.972	0.906	0.845	1	1.421	0.857
P31150	Rab GDP dissociation inhibitor alpha OS=Homo sapiens GN=GDI1 PE=1 SV=2	24.3848	9	11	5	1	447	50.55	5.14	0.885	0.894	0.933	1.126	1.173	0.989
Q5U0B9	Stem cell growth factor; lymphocyte secreted C-type lectin OS=Homo sapiens PE=2 SV=1	27.5542	8	18	8	1	323	35.573	5.16	1.034	0.977	1.025	0.818	1.002	1.143
Q59GM9	Alpha-1,4 glucan phosphorylase (Fragment) OS=Homo sapiens PE=2 SV=1	13.0636	11	16	8	1	865	98.767	6.96	0.961	0.918	0.935	1.025	1.142	1.019
A0A024R451	Serpin peptidase inhibitor, clade E (Nexin, plasminogen activator inhibitor type 1), member 2, isoform CRA_a OS=Homo sapiens GN=SERPINE2 PE=3 SV=1	24.8744	9	18	9	1	398	43.974	9.29	0.713	0.789	1.781	1.249	0.635	0.833
V9HW43	Epididymis secretory protein Li 102 OS=Homo sapiens GN=HEL-S-102 PE=2 SV=1	41.4634	8	15	8	1	205	22.768	6.4	1.032	0.958	0.89	1.214	1.048	0.857
Q9Y678	Coatomer subunit gamma-1 OS=Homo sapiens GN=COPG1 PE=1 SV=1	11.6705	9	11	9	1	874	97.655	5.47	0.939	0.919	0.974	0.921	1.244	1.003
Q14766	Latent-transforming growth factor beta-binding protein 1 OS=Homo sapiens GN=LTBP1 PE=1 SV=4	7.66996	12	14	12	1	1721	186.673	5.96	1.704	1.375	0.84	1.221	0.365	0.495
B2R657	Annexin OS=Homo sapiens PE=2 SV=1	19.877	9	12	9	1	488	52.607	5.52	1.027	1.017	0.998	0.854	1.077	1.027
A0A024R319	Laminin, beta 2 (Laminin S), isoform CRA_a OS=Homo sapiens GN=LAMB2 PE=4 SV=1	6.22914	11	11	11	1	1798	195.854	6.52	1.162	1.176	0.95	0.938	0.88	0.894
P00739	Haptoglobin-related protein OS=Homo sapiens GN=HPR PE=2 SV=2	25.2874	9	16	1	1	348	39.005	7.09	0.706	0.749	1.395	1.462	0.631	1.058
P08294	Extracellular superoxide dismutase [Cu-Zn] OS=Homo sapiens GN=SOD3 PE=1 SV=2	35.8333	6	25	6	1	240	25.835	6.61	1.166	1.187	1.135	0.927	0.681	0.904
J3KN67	Tropomyosin alpha-3 chain OS=Homo sapiens GN=TPM3 PE=1 SV=1	30.8772	11	22	2	1	285	33.202	4.77	0.856	0.753	0.852	1.215	1.498	0.827
Q6UXI7	Vitrin OS=Homo sapiens GN=VIT PE=2 SV=1	14.1593	11	17	11	1	678	73.884	9.2	1.523	1.351	0.862	0.743	0.827	0.694
O94769	Extracellular matrix protein 2 OS=Homo sapiens GN=ECM2 PE=2 SV=1	16.309	10	15	10	1	699	79.739	5.41	0.969	1.051	0.927	1.027	1.045	0.98
B2R6J2	cDNA, FLJ92973, highly similar to Homo sapiens villin 2 (ezrin) (VIL2), mRNA OS=Homo sapiens PE=2 SV=1	19.9659	12	17	8	1	586	69.358	6.27	0.948	0.861	0.929	1.06	1.303	0.898
P02743	Serum amyloid P-component OS=Homo sapiens GN=APCS PE=1 SV=2	31.8386	7	22	7	1	223	25.371	6.54	1.417	0.955	0.604	1.39	0.659	0.974
Q86TT1	Full-length cDNA clone CS0DD006YL02 of Neuroblastoma of Homo sapiens (human) OS=Homo sapiens PE=2 SV=1	22.9333	9	16	1	1	375	41.247	6.79	0.896	1.011	0.541	2.137	0.474	0.941
Q13228	Selenium-binding protein 1 OS=Homo sapiens GN=SELENBP1 PE=1 SV=2	18.4322	7	13	7	1	472	52.358	6.37	1.164	1.154	0.928	0.805	1.032	0.917
H3BTH8	Hyaluronan and proteoglycan link protein 3 OS=Homo sapiens GN=HAPLN3 PE=1 SV=1	18.7204	8	30	6	1	422	47.727	6.68	0.936	0.887	0.71	1.329	1.29	0.849
Q9NQ79	Cartilage acidic protein 1 OS=Homo sapiens GN=CRTAC1 PE=1 SV=2	13.6157	8	12	8	1	661	71.376	5.12	1.02	1.159	0.935	1.053	0.77	1.064
B3KQT8	cDNA PSEC0172 fis, clone PLACE1011835, highly similar to Procollagen C-endopeptidase enhancer 2 OS=Homo sapiens PE=2 SV=1	20.9639	7	10	7	1	415	45.671	8.47	1.234	1.346	1.299	0.449	0.643	1.029
Q9H0U4	Ras-related protein Rab-1B OS=Homo sapiens GN=RAB1B PE=1 SV=1	36.3184	7	15	3	1	201	22.157	5.73	1.007	0.891	0.935	0.917	1.265	0.986
Q07507	Dermatopontin OS=Homo sapiens GN=DPT PE=1 SV=2	37.8109	6	24	6	1	201	23.989	4.82	1.005	1.119	0.87	1.285	0.953	0.768
Q59ER5	WD repeat-containing protein 1 isoform 1 variant (Fragment) OS=Homo sapiens PE=2 SV=1	18.5897	12	16	12	1	624	68.128	7.23	0.789	0.848	0.875	1.217	1.098	1.172
S6BGE0	IgG H chain OS=Homo sapiens PE=2 SV=1	21.3333	5	22	1	1	300	32.161	7.85	0.844	1.082	0.991	1.879	0.486	0.719
E7EPK1	Septin-7 OS=Homo sapiens GN=SEPT7 PE=1 SV=2	18.9931	8	11	7	1	437	50.663	8.63	1.039	0.929	0.934	0.946	1.159	0.993
P14866	Heterogeneous nuclear ribonucleoprotein L OS=Homo sapiens GN=HNRNPL PE=1 SV=2	24.618	10	11	10	1	589	64.092	8.22	0.951	0.881	1.058	0.882	1.199	1.029
O00159	Unconventional myosin-Ic OS=Homo sapiens GN=MYO1C PE=1 SV=4	10.0659	12	13	12	1	1063	121.606	9.41	1.018	0.869	0.846	0.923	1.284	1.06
A0A0A0MQS9	Laminin subunit alpha-4 OS=Homo sapiens GN=LAMA4 PE=1 SV=1	5.75974	10	11	10	1	1823	202.441	6.25	0.951	1.016	0.957	1.207	1.102	0.769
Q9NPP6	Immunoglobulin heavy chain variant (Fragment) OS=Homo sapiens PE=2 SV=1	21.6346	9	18	3	1	416	44.758	6.13	0.873	1.116	0.936	1.809	0.596	0.671
O00299	Chloride intracellular channel protein 1 OS=Homo sapiens GN=CLIC1 PE=1 SV=4	36.5145	7	13	7	1	241	26.906	5.17	1.002	1.014	1.08	0.947	1.089	0.869
P62879	Guanine nucleotide-binding protein G(I)/G(S)/G(T) subunit beta-2 OS=Homo sapiens GN=GNB2 PE=1 SV=3	24.1176	7	14	4	1	340	37.307	6	0.936	0.883	0.91	0.889	1.114	1.267
V9HWG3	Epididymis secretory protein Li 45 OS=Homo sapiens GN=HEL-S-45 PE=2 SV=1	15.1383	10	11	10	1	687	77.28	5.22	0.886	0.834	1.241	0.889	0.872	1.278
A0A024R1A3	Testicular secretory protein Li 63 OS=Homo sapiens GN=UBE1 PE=2 SV=1	9.92439	11	17	11	1	1058	117.774	5.76	1.009	0.973	1.012	0.999	1.049	0.956
P07737	Profilin-1 OS=Homo sapiens GN=PFN1 PE=1 SV=2	47.8571	6	13	6	1	140	15.045	8.27	0.986	0.933	1.136	1.06	1.078	0.808
D3DQ70	SERPINE1 mRNA binding protein 1, isoform CRA_d OS=Homo sapiens GN=SERBP1 PE=4 SV=1	16.3441	6	9	6	1	465	50.89	9.33	0.938	0.928	0.935	1.04	1.228	0.931
O60701	UDP-glucose 6-dehydrogenase OS=Homo sapiens GN=UGDH PE=1 SV=1	23.0769	9	12	9	1	494	54.989	7.12	0.979	1.072	0.912	0.884	1.181	0.972
A8K401	Prohibitin, isoform CRA_a OS=Homo sapiens GN=PHB PE=2 SV=1	31.9853	8	9	8	1	272	29.786	5.76	0.909	0.765	0.906	1.003	1.292	1.126
P23284	Peptidyl-prolyl cis-trans isomerase B OS=Homo sapiens GN=PPIB PE=1 SV=2	34.2593	8	19	7	1	216	23.728	9.41	0.883	0.857	0.939	1.077	1.283	0.961
P08253	72 kDa type IV collagenase OS=Homo sapiens GN=MMP2 PE=1 SV=2	15.4545	10	11	10	1	660	73.835	5.47	0.872	0.971	1.746	1.062	0.55	0.799
Q5U077	L-lactate dehydrogenase OS=Homo sapiens GN=LDHB PE=2 SV=1	21.8563	7	17	5	1	334	36.615	6.05	1.005	1	0.958	1.023	1.052	0.963
H0YK70	Aggrecan core protein (Fragment) OS=Homo sapiens GN=ACAN PE=1 SV=1	26.2821	5	48	1	1	156	17.388	7.5	1.006	1.073	1.044	0.87	1.026	0.98
E9PK25	Cofilin-1 OS=Homo sapiens GN=CFL1 PE=1 SV=1	43.6275	8	15	6	1	204	22.714	8.34	1.017	0.96	0.917	0.945	1.26	0.9
P02790	Hemopexin OS=Homo sapiens GN=HPX PE=1 SV=2	16.0173	7	16	7	1	462	51.643	7.02	0.992	1.168	1.074	1.586	0.576	0.603
V9HW12	Epididymis secretory sperm binding protein Li 2a OS=Homo sapiens GN=HEL-S-2a PE=2 SV=1	31.3131	7	19	6	1	198	21.878	5.97	1.029	1.024	0.915	0.843	1.134	1.055
O94832	Unconventional myosin-Id OS=Homo sapiens GN=MYO1D PE=1 SV=2	11.0338	12	13	12	1	1006	116.129	9.39	0.836	0.807	0.785	0.885	1.387	1.298
P27824	Calnexin OS=Homo sapiens GN=CANX PE=1 SV=2	13.1757	7	14	7	1	592	67.526	4.6	0.883	0.823	0.861	1.192	1.342	0.899
Q9UHD8	Septin-9 OS=Homo sapiens GN=SEPT9 PE=1 SV=2	17.4061	10	10	9	1	586	65.361	8.97	0.852	0.739	0.868	1.105	1.413	1.023
A0A0C4DG17	40S ribosomal protein SA OS=Homo sapiens GN=RPSA PE=1 SV=1	21.3333	6	11	6	1	300	33.293	4.87	1.001	1.029	1.072	0.907	1.049	0.942
Q5U0I6	H.sapiens ras-related Hrab1A protein OS=Homo sapiens GN=RAB1A PE=2 SV=1	34.1463	7	15	3	1	205	22.663	6.21	0.966	0.938	0.903	0.969	1.144	1.08
P23246	Splicing factor, proline- and glutamine-rich OS=Homo sapiens GN=SFPQ PE=1 SV=2	14.1443	11	14	10	1	707	76.102	9.44	0.943	0.832	0.899	1.178	1.126	1.022
V9HWC7	Epididymis secretory sperm binding protein Li 128m OS=Homo sapiens GN=HEL-S-128m PE=2 SV=1	35.2679	8	17	8	1	224	25.019	6.38	0.968	0.934	0.881	1.083	1.2	0.934
B3KXY9	cDNA FLJ46359 fis, clone TESTI4049786, highly similar to Hexokinase-1 (EC 2.7.1.1) OS=Homo sapiens PE=2 SV=1	6.82773	7	10	7	1	952	106.183	7.17	0.967	0.886	0.962	0.844	1.226	1.116
V9HWC9	Superoxide dismutase [Cu-Zn] OS=Homo sapiens GN=HEL-S-44 PE=2 SV=1	43.5065	7	22	7	1	154	15.926	6.13	1.319	1.274	0.901	0.758	0.93	0.819
Q8IWM0	Apolipoprotein J (Fragment) OS=Homo sapiens GN=CLU PE=4 SV=1	56.5789	5	60	1	1	76	9.051	8.15	1.393	1.275	1.415	0.5	0.443	0.973
Q15075	Early endosome antigen 1 OS=Homo sapiens GN=EEA1 PE=1 SV=2	7.08717	11	12	11	1	1411	162.367	5.68	0.995	0.784	0.916	1.137	1.28	0.888
P35606	Coatomer subunit beta' OS=Homo sapiens GN=COPB2 PE=1 SV=2	12.8035	11	12	11	1	906	102.422	5.27	0.909	0.962	0.971	0.929	1.232	0.998
A3KC71	Nuclear envelope protein okuribin OS=Homo sapiens GN=okuribin PE=2 SV=1	10.6316	7	13	7	1	950	108.119	9.72	1.055	1.139	1.221	0.811	0.8	0.973
A1L4H1	Soluble scavenger receptor cysteine-rich domain-containing protein SSC5D OS=Homo sapiens GN=SSC5D PE=1 SV=3	9.47235	9	13	9	1	1573	165.639	6.13	1.196	1.175	0.91	1.053	0.849	0.817
P21796	Voltage-dependent anion-selective channel protein 1 OS=Homo sapiens GN=VDAC1 PE=1 SV=2	22.2615	6	12	6	1	283	30.754	8.54	0.989	0.898	0.996	0.887	1.16	1.069
Q92499	ATP-dependent RNA helicase DDX1 OS=Homo sapiens GN=DDX1 PE=1 SV=2	10.1351	8	10	8	1	740	82.38	7.23	0.925	0.865	0.84	0.987	1.355	1.027
A0A024RDT4	Lymphocyte cytosolic protein 1 (L-plastin), isoform CRA_a OS=Homo sapiens GN=LCP1 PE=4 SV=1	14.5136	9	11	4	1	627	70.244	5.43	0.678	0.582	1.705	1.166	1.202	0.667
A0A024R1N4	X-ray repair complementing defective repair in Chinese hamster cells 6 (Ku autoantigen, 70kDa), isoform CRA_a OS=Homo sapiens GN=XRCC6 PE=4 SV=1	15.7635	8	12	8	1	609	69.799	6.64	1.09	0.951	1.006	0.935	1.093	0.926
B7Z6T9	cDNA FLJ50237, highly similar to Homo sapiens fibulin 2 (FBLN2), transcript variant 1, mRNA OS=Homo sapiens PE=2 SV=1	15.1631	7	10	1	1	521	57.528	5.57	1.106	0.982	1.021	0.884	0.927	1.08
P78527	DNA-dependent protein kinase catalytic subunit OS=Homo sapiens GN=PRKDC PE=1 SV=3	2.39826	10	11	10	1	4128	468.788	7.12	0.944	0.84	0.984	1.014	1.123	1.096
D6RF35	Vitamin D-binding protein OS=Homo sapiens GN=GC PE=1 SV=1	20.7983	9	13	1	1	476	52.986	5.52	0.499	0.776	1.278	2.045	0.62	0.781
P39059	Collagen alpha-1(XV) chain OS=Homo sapiens GN=COL15A1 PE=1 SV=2	7.13256	9	16	9	1	1388	141.632	5	1.061	1.48	0.958	0.753	0.727	1.022
B7Z9B8	cDNA FLJ56912, highly similar to Fibulin-2 OS=Homo sapiens PE=2 SV=1	6.52893	7	10	1	1	1210	129.298	4.87	1.153	1.116	1.027	0.833	0.898	0.973
P26022	Pentraxin-related protein PTX3 OS=Homo sapiens GN=PTX3 PE=1 SV=3	22.8346	7	11	7	1	381	41.949	5.01	0.725	0.755	0.784	2.276	0.65	0.811
P80723	Brain acid soluble protein 1 OS=Homo sapiens GN=BASP1 PE=1 SV=2	59.4714	8	9	8	1	227	22.68	4.63	0.875	0.814	1.08	1.182	1.331	0.718
Q8NBS9	Thioredoxin domain-containing protein 5 OS=Homo sapiens GN=TXNDC5 PE=1 SV=2	20.6019	8	10	8	1	432	47.599	5.97	0.886	0.872	0.958	1.033	1.289	0.961
B4DJQ5	cDNA FLJ59211, highly similar to Glucosidase 2 subunit beta OS=Homo sapiens PE=2 SV=1	18.3178	10	12	10	1	535	60.096	4.42	0.871	0.829	0.94	1.162	1.305	0.894
B2R5M8	Isocitrate dehydrogenase [NADP] OS=Homo sapiens PE=2 SV=1	20.0483	9	13	9	1	414	46.619	7.01	1.146	1.082	1.04	0.97	0.97	0.791
P40925	Malate dehydrogenase, cytoplasmic OS=Homo sapiens GN=MDH1 PE=1 SV=4	28.7425	9	10	9	1	334	36.403	7.36	1.036	1.02	1.087	0.997	1.04	0.819
Q53HV2	Chaperonin containing TCP1, subunit 7 (Eta) variant (Fragment) OS=Homo sapiens PE=2 SV=1	18.6004	9	10	9	1	543	59.303	7.65	0.918	0.925	1.054	1.023	1.089	0.991
B4DLV7	Rab GDP dissociation inhibitor OS=Homo sapiens PE=2 SV=1	21.8263	8	8	4	1	449	51.121	8.18	1.019	0.981	0.965	1.009	1.122	0.904
A0A161I202	Lactoferrin OS=Homo sapiens GN=LTF PE=2 SV=1	13.6428	10	11	10	1	711	78.288	8.18	0.578	0.612	3	0.723	0.491	0.597
A0A0C4DFU2	Superoxide dismutase OS=Homo sapiens GN=SOD2 PE=1 SV=1	26.5766	6	24	6	1	222	24.735	8.25	0.933	0.842	2.231	0.639	0.714	0.641
E9KL35	Epididymis tissue sperm binding protein Li 3a OS=Homo sapiens PE=1 SV=1	23.9748	8	14	8	1	317	35.055	7.69	1.017	1.047	1.032	0.961	1.076	0.867
P07305	Histone H1.0 OS=Homo sapiens GN=H1F0 PE=1 SV=3	30.9278	7	17	7	1	194	20.85	10.84	0.627	0.658	0.598	1.534	1.587	0.996
A0A024R4K3	Malate dehydrogenase OS=Homo sapiens GN=MDH2 PE=2 SV=1	19.5266	6	10	6	1	338	35.481	8.68	0.945	0.823	1.003	0.937	1.24	1.052
Q5ZEY3	Glyceraldehyde-3-phosphate dehydrogenase (Fragment) OS=Homo sapiens GN=GAPD PE=2 SV=1	69.7674	6	25	1	1	86	9.195	9.72	0.842	0.936	1.185	1.067	1.023	0.947
Q96AY3	Peptidyl-prolyl cis-trans isomerase FKBP10 OS=Homo sapiens GN=FKBP10 PE=1 SV=1	12.7148	7	10	6	1	582	64.204	5.62	0.813	0.85	0.991	1.173	1.245	0.928
P02746	Complement C1q subcomponent subunit B OS=Homo sapiens GN=C1QB PE=1 SV=3	23.7154	7	22	7	1	253	26.704	8.63	0.665	0.569	0.614	1.65	1.783	0.719
Q96D15	Reticulocalbin-3 OS=Homo sapiens GN=RCN3 PE=1 SV=1	18.5976	5	14	5	1	328	37.47	4.89	0.823	0.936	0.917	1.112	1.328	0.884
A0A024RDF6	Heterogeneous nuclear ribonucleoprotein D-like, isoform CRA_a OS=Homo sapiens GN=HNRPDL PE=4 SV=1	18.8095	9	14	7	1	420	46.409	9.57	1.071	1.008	0.945	0.895	1.153	0.928
B0YIW6	Archain 1, isoform CRA_a OS=Homo sapiens GN=ARCN1 PE=1 SV=1	15.0362	8	9	8	1	552	61.587	5.85	0.962	0.975	0.949	0.86	1.26	0.994
P04899	Guanine nucleotide-binding protein G(i) subunit alpha-2 OS=Homo sapiens GN=GNAI2 PE=1 SV=3	20	5	12	5	1	355	40.425	5.54	0.845	0.866	1.067	1.173	1.04	1.008
B7Z1D1	Alkaline phosphatase OS=Homo sapiens PE=2 SV=1	18.4322	7	10	1	1	472	51.726	6.52	0.209	0.214	0.298	2.575	2.149	0.556
P07357	Complement component C8 alpha chain OS=Homo sapiens GN=C8A PE=1 SV=2	17.8082	8	11	8	1	584	65.121	6.47	0.926	0.97	1.046	1.563	0.748	0.747
Q07092	Collagen alpha-1(XVI) chain OS=Homo sapiens GN=COL16A1 PE=1 SV=2	6.17207	9	12	9	1	1604	157.653	7.84	1.152	1.035	0.783	0.853	1.205	0.972
A8K9M5	cDNA FLJ77947, highly similar to Human complement protein C8 beta subunit mRNA OS=Homo sapiens PE=2 SV=1	14.2132	7	10	7	1	591	67.032	8.18	0.899	0.925	1.182	1.496	0.662	0.835
P37802	Transgelin-2 OS=Homo sapiens GN=TAGLN2 PE=1 SV=3	32.6633	6	12	6	1	199	22.377	8.25	1.137	1	0.945	1.04	1.04	0.837
B4DPJ4	cDNA FLJ55126, highly similar to Procollagen C-endopeptidase enhancer 1 OS=Homo sapiens PE=2 SV=1	31.4917	4	15	1	1	181	19.463	7.02	0.87	1.009	0.945	1.366	0.969	0.84
A8K2N0	cDNA FLJ77835, highly similar to Homo sapiens complement component 1, s subcomponent (C1S), transcript variant 2, mRNA OS=Homo sapiens PE=2 SV=1	11.9186	9	11	9	1	688	76.563	4.98	1.225	1.108	1.097	0.981	0.884	0.706
P02763	Alpha-1-acid glycoprotein 1 OS=Homo sapiens GN=ORM1 PE=1 SV=1	17.4129	3	10	3	1	201	23.497	5.02	0.966	1.089	1.509	1.438	0.464	0.535
A0A087X0X3	Heterogeneous nuclear ribonucleoprotein M OS=Homo sapiens GN=HNRNPM PE=1 SV=1	13.2877	10	13	10	1	730	77.518	8.78	1.154	0.914	0.912	0.918	1.116	0.986
P17987	T-complex protein 1 subunit alpha OS=Homo sapiens GN=TCP1 PE=1 SV=1	17.6259	9	9	9	1	556	60.306	6.11	0.949	0.899	0.946	1.011	1.189	1.006
Q59EN5	Prosaposin variant (Fragment) OS=Homo sapiens PE=2 SV=1	11.6981	7	12	7	1	530	58.688	5.1	1.112	1.221	1.083	1.144	0.763	0.678
B2R7N9	cDNA, FLJ93532, highly similar to Homo sapiens osteomodulin (OMD), mRNA OS=Homo sapiens PE=2 SV=1	13.5392	6	27	6	1	421	49.391	5.52	0.935	1.056	1.142	0.896	1.107	0.864
B2RBH2	cDNA, FLJ95508, highly similar to Homo sapiens 5'-nucleotidase, ecto (CD73) (NT5E), mRNA OS=Homo sapiens PE=2 SV=1	13.2404	7	14	7	1	574	63.355	7.03	0.973	1.007	1.029	0.805	1.042	1.144
P05387	60S acidic ribosomal protein P2 OS=Homo sapiens GN=RPLP2 PE=1 SV=1	57.3913	4	9	4	1	115	11.658	4.54	0.825	0.911	0.855	0.917	1.416	1.075
B7Z6Z4	Myosin light polypeptide 6 OS=Homo sapiens GN=MYL6 PE=1 SV=1	26.8908	6	12	6	1	238	26.69	5.08	1.036	0.881	0.899	0.964	1.287	0.933
B2RCM5	cDNA, FLJ96160, highly similar to Homo sapiens EGF-containing fibulin-like extracellular matrix protein 2 (EFEMP2), mRNA OS=Homo sapiens PE=2 SV=1	19.4131	7	8	7	1	443	49.33	4.94	0.959	1.01	0.975	1.263	0.953	0.84
Q86UE4	Protein LYRIC OS=Homo sapiens GN=MTDH PE=1 SV=2	13.0584	7	8	7	1	582	63.799	9.32	0.959	0.954	0.864	0.928	1.225	1.07
B4DQY2	MICOS complex subunit MIC60 OS=Homo sapiens PE=2 SV=1	14.2053	11	11	11	1	711	78.901	7.06	0.949	0.782	0.857	0.965	1.289	1.158
A0A024RDG9	3-hydroxybutyrate dehydrogenase, type 2, isoform CRA_b OS=Homo sapiens GN=BDH2 PE=4 SV=1	32.2449	7	8	7	1	245	26.707	7.65	1.111	1.142	0.953	0.77	1.11	0.913
A0A024RBC3	Dermatan sulfate proteoglycan 3, isoform CRA_a OS=Homo sapiens GN=DSPG3 PE=4 SV=1	21.118	6	8	6	1	322	36.614	4.81	0.365	0.433	0.491	2.212	1.98	0.519
Q9UBG0	C-type mannose receptor 2 OS=Homo sapiens GN=MRC2 PE=1 SV=2	7.09939	9	9	9	1	1479	166.568	5.83	0.929	0.857	0.797	1.112	1.147	1.157
A0A024R1S8	LIM and SH3 protein 1, isoform CRA_b OS=Homo sapiens GN=LASP1 PE=4 SV=1	30.6513	8	11	7	1	261	29.698	7.05	0.966	0.847	0.897	0.982	1.451	0.858
A0A140VJE8	AP complex subunit beta OS=Homo sapiens GN=AP2B1 PE=2 SV=1	9.67403	10	11	3	1	951	105.625	5.34	1.043	0.858	0.904	1.05	1.183	0.962
E7EMB3	Calmodulin-2 OS=Homo sapiens GN=CALM2 PE=1 SV=1	37.2449	7	14	7	1	196	21.675	4.56	1.075	1.176	0.905	0.926	1.07	0.849
B4DPQ0	Complement C1r subcomponent OS=Homo sapiens GN=C1R PE=1 SV=1	10.2921	8	12	8	1	719	81.837	6.37	1.292	1.098	1.009	1.017	0.912	0.672
P61247	40S ribosomal protein S3a OS=Homo sapiens GN=RPS3A PE=1 SV=2	29.1667	8	12	8	1	264	29.926	9.73	0.922	0.904	0.905	1.068	1.228	0.973
P03950	Angiogenin OS=Homo sapiens GN=ANG PE=1 SV=1	31.2925	5	18	5	1	147	16.539	9.64	1.395	1.357	0.941	0.551	0.686	1.069
P15880	40S ribosomal protein S2 OS=Homo sapiens GN=RPS2 PE=1 SV=2	21.5017	7	11	7	1	293	31.305	10.24	0.838	0.848	0.984	1.138	1.152	1.041
Q12906	Interleukin enhancer-binding factor 3 OS=Homo sapiens GN=ILF3 PE=1 SV=3	10.179	9	10	9	1	894	95.279	8.76	1.029	1.005	1.025	1.005	1.058	0.879
A0A024R056	Guanine nucleotide binding protein (G protein), beta polypeptide 1, isoform CRA_a OS=Homo sapiens GN=GNB1 PE=2 SV=1	14.7059	5	9	2	1	340	37.353	6	0.879	0.758	0.873	1.093	1.35	1.048
B2RE46	cDNA, FLJ96923, highly similar to Homo sapiens ribophorin II (RPN2), mRNA OS=Homo sapiens PE=2 SV=1	11.8859	6	10	6	1	631	69.291	5.78	0.855	0.887	0.913	1.01	1.218	1.116
V9HWI6	Epididymis secretory protein Li 51 OS=Homo sapiens GN=HEL-S-51 PE=2 SV=1	20.0422	9	12	1	1	474	52.929	5.54	0.944	1.227	1.371	1.489	0.467	0.502
B5BUE6	ATP-dependent RNA helicase DDX5 (Fragment) OS=Homo sapiens GN=DDX5 PE=2 SV=1	14.658	9	10	5	1	614	69.078	8.92	0.987	0.894	0.967	0.993	1.122	1.038
P20700	Lamin-B1 OS=Homo sapiens GN=LMNB1 PE=1 SV=2	7.84983	6	10	4	1	586	66.368	5.16	0.813	0.716	1.028	1.119	1.238	1.086
Q9H1Z8	Augurin OS=Homo sapiens GN=C2orf40 PE=2 SV=1	34.4595	5	15	5	1	148	17.173	8.54	1.104	1.245	1.166	0.467	0.734	1.284
Q59GY2	Ribosomal protein L4 variant (Fragment) OS=Homo sapiens PE=2 SV=1	19.9546	10	13	10	1	441	48.965	11.02	0.976	0.91	0.902	0.862	1.258	1.091
Q5T9B7	Adenylate kinase isoenzyme 1 OS=Homo sapiens GN=AK1 PE=1 SV=1	25.2381	7	9	7	1	210	23.396	8.6	1.136	1.136	0.99	0.79	1.006	0.942
A4D2P0	Ras-related C3 botulinum toxin substrate 1 (Rho family, small GTP binding protein Rac1) OS=Homo sapiens GN=RAC1 PE=2 SV=1	24.6445	5	11	4	1	211	23.452	8.63	1.05	1.001	1.183	0.949	0.931	0.885
Q96AG4	Leucine-rich repeat-containing protein 59 OS=Homo sapiens GN=LRRC59 PE=1 SV=1	28.3388	8	8	8	1	307	34.909	9.57	0.941	1.001	1.003	0.941	1.063	1.052
Q53EM5	Transketolase variant (Fragment) OS=Homo sapiens PE=2 SV=1	15.8909	8	12	8	1	623	67.863	7.81	1.03	1.033	1.144	0.766	1.016	1.013
Q9NZN4	EH domain-containing protein 2 OS=Homo sapiens GN=EHD2 PE=1 SV=2	13.4438	8	10	7	1	543	61.123	6.46	1.083	0.969	0.885	0.838	1.304	0.921
B4E320	cDNA FLJ50065, highly similar to MAM domain-containing protein 2 OS=Homo sapiens PE=2 SV=1	10.3499	6	14	6	1	686	77.534	5.08	1.208	1.067	1.005	0.996	0.796	0.928
Q96KP4	Cytosolic non-specific dipeptidase OS=Homo sapiens GN=CNDP2 PE=1 SV=2	14.9474	7	9	7	1	475	52.845	5.97	0.949	0.906	0.972	1.077	1.217	0.879
Q92522	Histone H1x OS=Homo sapiens GN=H1FX PE=1 SV=1	30.0469	7	10	7	1	213	22.474	10.76	0.814	0.68	0.734	1.32	1.459	0.994
P12268	Inosine-5'-monophosphate dehydrogenase 2 OS=Homo sapiens GN=IMPDH2 PE=1 SV=2	10.5058	5	7	5	1	514	55.77	6.9	0.774	0.724	0.826	1.13	1.493	1.053
A0A0S2Z491	Nucleophosmin isoform 2 (Fragment) OS=Homo sapiens GN=NPM1 PE=2 SV=1	20.4082	7	11	7	1	294	32.555	4.78	0.917	0.855	0.847	1.221	1.281	0.88
Q10567	AP-1 complex subunit beta-1 OS=Homo sapiens GN=AP1B1 PE=1 SV=2	7.79768	8	9	1	1	949	104.57	5.06	0.935	0.806	0.922	0.991	1.404	0.942
V9HW48	SH3 domain-binding glutamic acid-rich-like protein OS=Homo sapiens GN=HEL-S-115 PE=2 SV=1	45.614	6	7	6	1	114	12.766	5.25	1.208	1.152	0.854	0.828	1.139	0.819
P26641	Elongation factor 1-gamma OS=Homo sapiens GN=EEF1G PE=1 SV=3	17.849	8	10	8	1	437	50.087	6.67	0.988	0.956	1.105	0.906	1.09	0.956
Q02539	Histone H1.1 OS=Homo sapiens GN=HIST1H1A PE=1 SV=3	22.3256	5	15	2	1	215	21.829	10.99	0.904	1.129	1.015	0.633	1.131	1.188
A8K3C3	T-complex protein 1 subunit delta OS=Homo sapiens PE=2 SV=1	13.3581	7	9	7	1	539	57.916	7.83	0.894	0.847	0.921	1.046	1.286	1.005
A0A024RAI1	ARP3 actin-related protein 3 homolog (Yeast), isoform CRA_a OS=Homo sapiens GN=ACTR3 PE=3 SV=1	19.1388	9	11	9	1	418	47.341	5.88	1.022	0.926	0.994	0.844	1.217	0.997
P53621	Coatomer subunit alpha OS=Homo sapiens GN=COPA PE=1 SV=2	6.69935	8	10	8	1	1224	138.258	7.66	0.939	0.923	0.97	0.913	1.191	1.065
P62424	60S ribosomal protein L7a OS=Homo sapiens GN=RPL7A PE=1 SV=2	18.797	5	10	5	1	266	29.977	10.61	0.873	0.871	0.97	1.09	1.217	0.979
A0N071	Delta globin OS=Homo sapiens GN=HBD PE=3 SV=1	29.932	4	29	2	1	147	16.045	8.05	0.624	1.201	1.847	1.007	0.218	1.103
Q70UQ0	Inhibitor of nuclear factor kappa-B kinase-interacting protein OS=Homo sapiens GN=IKBIP PE=1 SV=1	19.1429	7	8	7	1	350	39.285	9.17	0.968	1.018	1.032	1.035	1.083	0.865
H7BZJ3	Protein disulfide-isomerase A3 (Fragment) OS=Homo sapiens GN=PDIA3 PE=1 SV=1	43.9024	5	11	1	1	123	13.511	7.3	0.81	0.915	0.847	1.332	1.134	0.961
P05787	Keratin, type II cytoskeletal 8 OS=Homo sapiens GN=KRT8 PE=1 SV=7	9.10973	6	13	1	1	483	53.671	5.59	1.087	1.004	1.009	0.798	1.055	1.047
G3XAI2	Laminin subunit beta-1 OS=Homo sapiens GN=LAMB1 PE=1 SV=1	4.53039	8	10	8	1	1810	200.347	4.96	0.758	0.76	0.961	1.347	1.288	0.885
Q8TCZ8	Apolipoprotein E (Fragment) OS=Homo sapiens GN=APOE PE=4 SV=1	59.6491	4	14	1	1	57	6.66	9.98	0.722	0.668	1.345	0.753	0.91	1.601
Q99623	Prohibitin-2 OS=Homo sapiens GN=PHB2 PE=1 SV=2	27.7592	10	11	10	1	299	33.276	9.83	0.894	0.788	0.957	1.004	1.238	1.119
P25786	Proteasome subunit alpha type-1 OS=Homo sapiens GN=PSMA1 PE=1 SV=1	23.9544	6	8	6	1	263	29.537	6.61	0.97	0.98	0.964	0.908	1.191	0.987
A0A024RDB4	Heterogeneous nuclear ribonucleoprotein D (AU-rich element RNA binding protein 1, 37kDa), isoform CRA_c OS=Homo sapiens GN=HNRPD PE=4 SV=1	17.8571	7	12	4	1	336	36.249	8.1	0.999	1.004	1.126	1.088	1.014	0.769
D6REX3	Protein transport protein Sec31A OS=Homo sapiens GN=SEC31A PE=1 SV=1	6.07514	7	7	7	1	1251	136.141	6.98	0.926	0.947	0.915	0.885	1.318	1.008
Q6P5V6	SNX5 protein (Fragment) OS=Homo sapiens GN=SNX5 PE=2 SV=1	15.2913	6	7	6	1	412	47.409	7.52	1.084	0.908	0.893	0.934	1.269	0.912
P39023	60S ribosomal protein L3 OS=Homo sapiens GN=RPL3 PE=1 SV=2	21.5881	9	11	9	1	403	46.08	10.18	0.87	0.87	0.973	0.987	1.211	1.09
P00387	NADH-cytochrome b5 reductase 3 OS=Homo sapiens GN=CYB5R3 PE=1 SV=3	20.2658	5	9	5	1	301	34.213	7.59	0.857	0.872	0.804	1.075	1.245	1.147
P30626	Sorcin OS=Homo sapiens GN=SRI PE=1 SV=1	30.8081	5	8	5	1	198	21.662	5.59	0.929	0.957	0.92	1.115	1.069	1.011
E9KL48	Epididymis tissue sperm binding protein Li 18mP OS=Homo sapiens GN=GLUD1 PE=2 SV=1	13.2616	7	9	7	1	558	61.359	7.8	1.035	0.781	0.864	1.061	1.225	1.034
C9JF17	Apolipoprotein D (Fragment) OS=Homo sapiens GN=APOD PE=1 SV=1	26.5116	6	10	6	1	215	24.142	5.6	1.12	1.152	0.884	1.171	0.785	0.888
P51572	B-cell receptor-associated protein 31 OS=Homo sapiens GN=BCAP31 PE=1 SV=3	24.7967	7	8	7	1	246	27.974	8.44	0.981	0.865	0.856	1.03	1.226	1.041
P05091	Aldehyde dehydrogenase, mitochondrial OS=Homo sapiens GN=ALDH2 PE=1 SV=2	10.6383	6	7	6	1	517	56.346	7.05	1.16	0.775	0.982	0.856	1.36	0.866
P30044	Peroxiredoxin-5, mitochondrial OS=Homo sapiens GN=PRDX5 PE=1 SV=4	28.972	4	9	4	1	214	22.073	8.7	1.016	0.951	0.988	0.961	1.068	1.016
A0A024RAZ7	Heterogeneous nuclear ribonucleoprotein A1, isoform CRA_b OS=Homo sapiens GN=HNRPA1 PE=4 SV=1	13.9785	5	10	3	1	372	38.723	9.13	0.893	1.076	1.054	0.851	1.153	0.973
A8K9A4	cDNA FLJ75154, highly similar to Homo sapiens heterogeneous nuclear ribonucleoprotein C (C1/C2), mRNA OS=Homo sapiens PE=2 SV=1	18.3007	7	11	7	1	306	33.592	5.14	1.048	0.971	0.934	0.999	1.252	0.795
Q8WVX7	Ribosomal protein S19 (Fragment) OS=Homo sapiens PE=2 SV=1	29.9363	5	10	5	1	157	17.271	10.52	0.948	0.943	0.895	0.976	1.216	1.022
B7ZKJ8	ITIH4 protein OS=Homo sapiens GN=ITIH4 PE=1 SV=1	6.52406	6	8	6	1	935	103.816	6.89	1.018	1.039	1.234	0.841	0.709	1.16
Q5VXV3	SET OS=Homo sapiens GN=SET PE=2 SV=1	18.9655	5	8	5	1	290	33.469	4.32	1.086	1.205	0.937	0.997	1.005	0.77
P09497	Clathrin light chain B OS=Homo sapiens GN=CLTB PE=1 SV=1	24.4541	6	9	6	1	229	25.175	4.64	1.127	1.066	0.856	0.89	1.125	0.937
V9HWH1	Epididymis luminal protein 57 OS=Homo sapiens GN=HEL57 PE=2 SV=1	21.372	7	8	7	1	379	42.715	6.28	0.957	0.912	1.032	0.9	1.144	1.055
P35613	Basigin OS=Homo sapiens GN=BSG PE=1 SV=2	19.2208	6	8	6	1	385	42.174	5.66	0.871	0.927	0.872	1.019	1.232	1.078
P02747	Complement C1q subcomponent subunit C OS=Homo sapiens GN=C1QC PE=1 SV=3	21.6327	4	10	4	1	245	25.757	8.41	0.694	0.536	0.66	1.674	1.678	0.758
Q15286	Ras-related protein Rab-35 OS=Homo sapiens GN=RAB35 PE=1 SV=1	21.393	4	11	2	1	201	23.011	8.29	0.938	0.875	0.9	0.966	1.104	1.217
P83731	60S ribosomal protein L24 OS=Homo sapiens GN=RPL24 PE=1 SV=1	29.9363	6	9	6	1	157	17.768	11.25	0.97	0.873	1.188	0.915	1.103	0.951
Q9NRN5	Olfactomedin-like protein 3 OS=Homo sapiens GN=OLFML3 PE=2 SV=1	20.197	7	7	7	1	406	45.981	6.57	0.803	0.725	0.801	1.414	1.218	1.038
A0A087X1N8	Serpin B6 OS=Homo sapiens GN=SERPINB6 PE=1 SV=1	18.9873	5	7	5	1	395	44.793	5.68	1.064	1.078	1.103	0.86	0.908	0.987
A0A024R5H8	RAB6A, member RAS oncogene family, isoform CRA_b OS=Homo sapiens GN=RAB6A PE=4 SV=1	25	5	10	4	1	208	23.534	5.54	1.016	1.091	1.068	0.85	1.031	0.943
P04259	Keratin, type II cytoskeletal 6B OS=Homo sapiens GN=KRT6B PE=1 SV=5	10.8156	7	11	1	1	564	60.03	8	0.915	1.164	2.062	0.589	0.479	0.79
Q53SS8	Epididymis secretory protein Li 85 OS=Homo sapiens GN=PCBP1 PE=2 SV=1	22.4719	8	10	4	1	356	37.474	7.09	1.032	0.965	0.971	0.896	1.217	0.919
A0A024RAV0	Branched-chain-amino-acid aminotransferase OS=Homo sapiens GN=BCAT1 PE=3 SV=1	12.4352	5	11	5	1	386	42.939	5.3	0.951	0.901	0.871	1.175	1.158	0.943
P07814	Bifunctional glutamate/proline--tRNA ligase OS=Homo sapiens GN=EPRS PE=1 SV=5	5.62169	8	9	8	1	1512	170.483	7.33	0.947	0.876	0.966	1.025	1.176	1.011
Q6FIC5	Chloride intracellular channel protein OS=Homo sapiens GN=CLIC4 PE=2 SV=1	30.83	5	9	5	1	253	28.754	5.59	0.954	0.994	1.148	0.992	1.04	0.872
P21291	Cysteine and glycine-rich protein 1 OS=Homo sapiens GN=CSRP1 PE=1 SV=3	24.3523	3	6	2	1	193	20.554	8.57	1.059	0.986	0.908	0.863	1.082	1.102
A2A274	Aconitate hydratase, mitochondrial OS=Homo sapiens GN=ACO2 PE=1 SV=1	10.8075	8	8	8	1	805	87.765	7.37	0.926	0.897	0.968	1.007	1.162	1.04
P39060	Collagen alpha-1(XVIII) chain OS=Homo sapiens GN=COL18A1 PE=1 SV=5	5.24515	6	6	6	1	1754	178.077	6.01	1.011	1.023	1.199	0.93	0.806	1.032
A0A024R324	Ras homolog gene family, member A, isoform CRA_a OS=Homo sapiens GN=RHOA PE=3 SV=1	25.9067	4	11	4	1	193	21.754	6.1	0.955	0.897	0.972	0.944	1.173	1.058
Q59H77	T-complex protein 1 subunit gamma (Fragment) OS=Homo sapiens PE=2 SV=1	11.6118	7	7	7	1	577	63.536	6.43	0.963	0.869	1.044	0.998	1.167	0.958
B9EKV4	Aldehyde dehydrogenase 9 family, member A1 OS=Homo sapiens GN=ALDH9A1 PE=2 SV=1	11.1969	6	7	6	1	518	56.255	6.57	0.906	0.821	0.886	1.102	1.288	0.997
P27105	Erythrocyte band 7 integral membrane protein OS=Homo sapiens GN=STOM PE=1 SV=3	21.5278	5	8	5	1	288	31.711	7.88	1.087	0.861	0.897	0.852	1.05	1.253
Q5SSJ5	Heterochromatin protein 1-binding protein 3 OS=Homo sapiens GN=HP1BP3 PE=1 SV=1	10.3074	6	7	6	1	553	61.169	9.67	0.869	0.826	0.783	1.23	1.242	1.051
P05546	Heparin cofactor 2 OS=Homo sapiens GN=SERPIND1 PE=1 SV=3	13.8277	7	9	7	1	499	57.034	6.9	0.887	1.038	1.167	0.962	0.606	1.341
Q5TB52	3'-phosphoadenosine 5'-phosphosulfate synthase 2, isoform CRA_b OS=Homo sapiens GN=PAPSS2 PE=2 SV=1	12.5407	8	11	6	1	614	69.457	8.03	0.875	1.007	0.996	0.819	0.985	1.318
P61019	Ras-related protein Rab-2A OS=Homo sapiens GN=RAB2A PE=1 SV=1	27.8302	5	9	5	1	212	23.531	6.54	0.882	0.95	0.959	1.012	1.188	1.009
Q9Y680	Peptidyl-prolyl cis-trans isomerase FKBP7 OS=Homo sapiens GN=FKBP7 PE=1 SV=1	23.166	7	7	7	1	259	29.99	6.54	0.974	0.985	0.825	1.175	1.123	0.918
P18084	Integrin beta-5 OS=Homo sapiens GN=ITGB5 PE=1 SV=1	10.388	9	10	9	1	799	87.996	6.06	1.091	1.084	0.847	0.776	1.091	1.11
P62979	Ubiquitin-40S ribosomal protein S27a OS=Homo sapiens GN=RPS27A PE=1 SV=2	35.2564	6	38	6	1	156	17.953	9.64	0.896	0.971	0.869	0.965	1.218	1.082
Q969G5	Caveolae-associated protein 3 OS=Homo sapiens GN=CAVIN3 PE=1 SV=3	16.8582	4	8	4	1	261	27.685	6.43	1.158	1.063	0.876	0.974	1.052	0.877
Q9BS26	Endoplasmic reticulum resident protein 44 OS=Homo sapiens GN=ERP44 PE=1 SV=1	11.0837	4	7	4	1	406	46.941	5.26	0.915	0.928	0.963	0.922	1.221	1.051
B4DPZ4	cDNA FLJ60782, highly similar to Rho-GTPase-activating protein 1 OS=Homo sapiens PE=2 SV=1	17.9039	8	8	8	1	458	52.722	6.7	1.067	1.02	1.121	0.87	1.024	0.898
V9HW37	Epididymis secretory protein Li 69 OS=Homo sapiens GN=HEL-S-69 PE=2 SV=1	13.8632	7	8	7	1	541	59.633	5.66	0.92	0.871	0.926	1.089	1.226	0.968
A0A024R1U4	RAB5C, member RAS oncogene family, isoform CRA_a OS=Homo sapiens GN=RAB5C PE=4 SV=1	27.7778	5	6	3	1	216	23.468	8.41	0.977	0.871	0.748	0.891	1.312	1.201
Q4W4Y1	Dopamine receptor interacting protein 4 OS=Homo sapiens GN=DRIP4 PE=2 SV=1	9.10138	8	8	8	1	868	96.019	6.52	0.997	0.92	0.896	1.004	1.154	1.029
A0A140VKA6	Testis secretory sperm-binding protein Li 233m OS=Homo sapiens PE=2 SV=1	9.7561	3	6	3	1	369	41.305	5.27	1.037	1.006	0.959	1.268	0.957	0.772
M0QYS1	60S ribosomal protein L13a (Fragment) OS=Homo sapiens GN=RPL13A PE=1 SV=2	25.2381	6	10	6	1	210	24.2	10.86	0.848	0.84	0.886	1.13	1.212	1.084
A5GZ70	Matrix metalloproteinase 3 (Fragment) OS=Homo sapiens GN=MMP3 PE=2 SV=1	53.5211	4	11	1	1	71	8.054	6.67	0.662	0.783	2.736	0.779	0.523	0.517
A0A0A0MTS2	Glucose-6-phosphate isomerase (Fragment) OS=Homo sapiens GN=GPI PE=1 SV=1	9.07504	6	13	6	1	573	64.784	9.04	0.946	0.996	0.881	1.047	1.254	0.876
Q9H4F8	SPARC-related modular calcium-binding protein 1 OS=Homo sapiens GN=SMOC1 PE=1 SV=1	11.2903	6	8	6	1	434	48.132	8.22	1.252	1.238	0.972	0.853	0.649	1.035
Q6NS36	Ferritin (Fragment) OS=Homo sapiens GN=FTH1 PE=2 SV=1	28.4483	6	11	6	1	232	26.203	6.52	0.81	0.889	1.023	1.136	1.06	1.082
P49207	60S ribosomal protein L34 OS=Homo sapiens GN=RPL34 PE=1 SV=3	35.8974	5	8	5	1	117	13.284	11.47	0.813	0.824	0.852	1.081	1.327	1.103
Q5TBU5	HCG1773630 OS=Homo sapiens GN=hCG_1773630 PE=2 SV=1	78.9474	4	7	4	1	76	7.85	5.31	1.209	0.884	0.856	0.845	1.343	0.863
P27169	Serum paraoxonase/arylesterase 1 OS=Homo sapiens GN=PON1 PE=1 SV=3	13.2394	4	6	4	1	355	39.706	5.22	0.831	1.007	1.039	1.247	0.643	1.233
B2R9X3	cDNA, FLJ94599, highly similar to Homo sapiens GDP-mannose 4,6-dehydratase (GMDS), mRNA OS=Homo sapiens PE=2 SV=1	21.7742	9	9	9	1	372	41.824	7.12	1.003	0.967	1.01	0.738	1.195	1.087
Q5U043	S-(hydroxymethyl)glutathione dehydrogenase OS=Homo sapiens PE=2 SV=1	21.123	7	8	7	1	374	39.664	7.49	1.007	0.964	0.901	1.099	1.087	0.941
P02792	Ferritin light chain OS=Homo sapiens GN=FTL PE=1 SV=2	25.7143	5	11	5	1	175	20.007	5.78	0.529	0.611	0.59	1.203	1.849	1.218
Q15293	Reticulocalbin-1 OS=Homo sapiens GN=RCN1 PE=1 SV=1	17.2205	6	7	6	1	331	38.866	5	0.828	0.957	0.981	1.238	1.116	0.88
E9PCR7	2-oxoglutarate dehydrogenase, mitochondrial OS=Homo sapiens GN=OGDH PE=1 SV=1	6.6474	7	7	7	1	1038	117.59	6.92	1.069	0.819	0.871	0.914	1.239	1.089
A0A1U9X9A1	VARS OS=Homo sapiens PE=3 SV=2	4.58861	5	6	5	1	1264	140.401	7.59	0.973	0.871	0.885	0.786	1.34	1.144
P55084	Trifunctional enzyme subunit beta, mitochondrial OS=Homo sapiens GN=HADHB PE=1 SV=3	10.1266	5	7	5	1	474	51.262	9.41	0.938	0.812	0.853	1.048	1.24	1.11
Q08211	ATP-dependent RNA helicase A OS=Homo sapiens GN=DHX9 PE=1 SV=4	4.88189	6	6	6	1	1270	140.869	6.84	0.954	0.801	0.937	1.053	1.212	1.043
Q96PD5	N-acetylmuramoyl-L-alanine amidase OS=Homo sapiens GN=PGLYRP2 PE=1 SV=1	14.5833	5	9	5	1	576	62.178	7.55	0.84	0.888	0.882	1.536	0.947	0.907
Q59E85	Caveolin (Fragment) OS=Homo sapiens PE=2 SV=1	34.5622	7	7	7	1	217	25.053	7.91	1.065	0.824	0.755	1.129	1.245	0.983
F4ZW62	NF45 OS=Homo sapiens PE=1 SV=1	24.359	5	6	5	1	390	43.035	5.26	0.783	0.913	0.919	1.135	1.208	1.043
Q59EF6	Calpain 2, large [catalytic] subunit variant (Fragment) OS=Homo sapiens PE=2 SV=1	9.19067	6	7	6	1	729	83.056	5.06	0.964	0.912	0.782	1.124	1.211	1.007
A0A0S2Z3L2	ATPase Ca++ transporting cardiac muscle slow twitch 2 isoform 1 (Fragment) OS=Homo sapiens GN=ATP2A2 PE=2 SV=1	6.42994	7	7	7	1	1042	114.683	5.34	0.963	0.799	0.949	1.092	1.155	1.041
P48047	ATP synthase subunit O, mitochondrial OS=Homo sapiens GN=ATP5O PE=1 SV=1	32.8638	6	7	6	1	213	23.263	9.96	0.896	0.774	0.812	1.32	1.175	1.024
B2R932	cDNA, FLJ94187, highly similar to Homo sapiens CD99 antigen (CD99), mRNA OS=Homo sapiens PE=2 SV=1	18.3784	3	10	1	1	185	18.935	4.82	0.874	0.941	0.778	0.963	1.113	1.331
A0A096LPE2	SAA2-SAA4 readthrough OS=Homo sapiens GN=SAA2-SAA4 PE=4 SV=1	25	6	10	6	1	208	23.338	8.98	0.549	0.585	1.653	1.736	0.54	0.937
O95782	AP-2 complex subunit alpha-1 OS=Homo sapiens GN=AP2A1 PE=1 SV=3	7.98362	8	8	3	1	977	107.478	7.03	0.938	0.836	0.86	1.059	1.307	0.999
P78539	Sushi repeat-containing protein SRPX OS=Homo sapiens GN=SRPX PE=1 SV=1	9.91379	5	6	5	1	464	51.538	8.66	0.688	0.763	0.806	1.307	1.501	0.936
A0A024RB87	RAP1B, member of RAS oncogene family, isoform CRA_a OS=Homo sapiens GN=RAP1B PE=4 SV=1	30.4348	6	10	2	1	184	20.812	5.78	1.005	0.911	0.914	0.949	1.138	1.083
P38159	RNA-binding motif protein, X chromosome OS=Homo sapiens GN=RBMX PE=1 SV=3	19.1816	9	10	9	1	391	42.306	10.05	1.017	0.959	0.918	0.908	1.198	0.999
Q14011	Cold-inducible RNA-binding protein OS=Homo sapiens GN=CIRBP PE=1 SV=1	30.814	5	6	5	1	172	18.637	9.51	1.677	1.049	0.794	0.649	0.992	0.839
B2RA39	cDNA, FLJ94686, highly similar to Homo sapiens complement factor H-related 5 (CFHL5), mRNA OS=Homo sapiens PE=2 SV=1	9.66608	5	9	5	1	569	64.349	7.06	1.58	1.026	0.828	1.15	0.729	0.688
Q9HBB3	60S ribosomal protein L6 OS=Homo sapiens PE=2 SV=1	16.955	7	11	7	1	289	32.871	10.58	0.968	0.898	0.863	0.999	1.245	1.027
Q59FI9	Ribosomal protein L12 variant (Fragment) OS=Homo sapiens PE=2 SV=1	27.9188	5	6	5	1	197	21.469	10.1	0.964	0.923	0.905	0.99	1.238	0.979
P54727	UV excision repair protein RAD23 homolog B OS=Homo sapiens GN=RAD23B PE=1 SV=1	15.8924	5	7	5	1	409	43.145	4.84	1.044	0.873	0.846	1.008	1.24	0.989
A0A1K0GXZ1	Globin C1 OS=Homo sapiens GN=GLNC1 PE=3 SV=1	24.2938	4	29	4	1	177	19.22	9.77	0.658	1.069	1.657	0.93	0.372	1.314
B2R8R5	cDNA, FLJ94025, highly similar to Homo sapiens tripartite motif-containing 28 (TRIM28), mRNA OS=Homo sapiens PE=2 SV=1	7.06587	5	6	5	1	835	88.503	5.77	0.889	0.812	1.02	1.008	1.264	1.007
Q4LE64	NUMA1 variant protein (Fragment) OS=Homo sapiens GN=NUMA1 variant protein PE=2 SV=1	3.20603	7	7	7	1	2121	238.715	5.81	0.903	0.734	0.759	1.179	1.332	1.093
A0A109PW65	GCT-A3 light chain variable region (Fragment) OS=Homo sapiens PE=2 SV=1	31.7757	2	7	1	1	107	11.62	8.47	0.998	0.985	0.93	1.035	0.863	1.19
D0PNI2	Lysyl oxidase OS=Homo sapiens GN=LOX PE=4 SV=1	11.271	3	7	3	1	417	46.915	8.09	0.859	0.918	1.206	0.793	1.276	0.949
C9J2H1	Inter-alpha-trypsin inhibitor heavy chain H5 OS=Homo sapiens GN=ITIH5 PE=1 SV=2	6.26327	6	7	6	1	942	104.48	8.38	1.213	1.439	1.191	0.84	0.566	0.751
E9PGN7	Plasma protease C1 inhibitor OS=Homo sapiens GN=SERPING1 PE=1 SV=1	10.1289	5	10	5	1	543	59.455	6.76	0.916	0.993	1.034	1.418	0.75	0.889
A0A024R374	Cathepsin B, isoform CRA_a OS=Homo sapiens GN=CTSB PE=3 SV=1	10.9145	4	8	4	1	339	37.797	6.3	0.893	0.833	0.951	1.169	1.282	0.873
B3KQF4	cDNA FLJ90373 fis, clone NT2RP2004606, highly similar to Metalloproteinase inhibitor 1 OS=Homo sapiens PE=2 SV=1	25.1208	4	6	4	1	207	23.166	8.1	0.861	1.005	1.424	1.048	0.73	0.932
A0A024R755	Calumenin, isoform CRA_a OS=Homo sapiens GN=CALU PE=4 SV=1	18.7302	6	8	6	1	315	37.111	4.59	0.935	0.983	0.87	1.093	1.21	0.909
P07686	Beta-hexosaminidase subunit beta OS=Homo sapiens GN=HEXB PE=1 SV=3	10.2518	6	9	5	1	556	63.071	6.76	1.119	1.016	0.834	0.986	1.152	0.893
Q32Q12	Nucleoside diphosphate kinase OS=Homo sapiens GN=NME1-NME2 PE=1 SV=1	31.5068	6	11	3	1	292	32.621	8.48	1.026	1.023	1.034	0.89	0.991	1.037
Q53GL6	RNA binding protein (Autoantigenic, hnRNP-associated with lethal yellow) long isoform variant (Fragment) OS=Homo sapiens GN=RALY PE=1 SV=1	17.9153	6	6	6	1	307	32.531	9.17	1.021	0.86	0.961	1.008	1.157	0.992
P08493	Matrix Gla protein OS=Homo sapiens GN=MGP PE=1 SV=2	38.835	4	8	4	1	103	12.345	9.67	1.228	1.025	0.761	0.606	0.86	1.52
P17936	Insulin-like growth factor-binding protein 3 OS=Homo sapiens GN=IGFBP3 PE=1 SV=2	23.3677	5	7	5	1	291	31.654	8.69	0.701	0.665	0.788	2.243	0.906	0.698
P46459	Vesicle-fusing ATPase OS=Homo sapiens GN=NSF PE=1 SV=3	8.06452	6	6	6	1	744	82.542	6.95	0.879	0.812	0.957	0.887	1.189	1.277
P05026	Sodium/potassium-transporting ATPase subunit beta-1 OS=Homo sapiens GN=ATP1B1 PE=1 SV=1	20.132	5	7	5	1	303	35.039	8.53	0.918	1.16	1.054	0.865	0.918	1.085
Q59F66	DEAD box polypeptide 17 isoform p82 variant (Fragment) OS=Homo sapiens PE=2 SV=1	8.41248	7	10	3	1	737	81.017	7.93	1.018	0.922	0.941	1.125	1.006	0.989
V9HW53	DDAH2 OS=Homo sapiens GN=HEL-S-277 PE=1 SV=1	24.5614	5	6	5	1	285	29.625	6.01	0.85	0.796	0.828	1.673	1.013	0.839
P07205	Phosphoglycerate kinase 2 OS=Homo sapiens GN=PGK2 PE=1 SV=3	11.5108	4	21	1	1	417	44.767	8.54	0.883	0.857	0.759	1.259	1.046	1.196
A6XNE2	Complement factor D preproprotein OS=Homo sapiens PE=2 SV=1	27.3077	5	9	5	1	260	27.762	7.25	0.733	1.121	1.341	0.932	0.941	0.932
B7Z809	cDNA FLJ56016, highly similar to C-1-tetrahydrofolate synthase, cytoplasmic OS=Homo sapiens PE=2 SV=1	5.58824	5	7	5	1	1020	110.427	8.56	0.954	0.849	0.938	0.94	1.243	1.076
Q6NVC0	SLC25A5 protein (Fragment) OS=Homo sapiens GN=SLC25A5 PE=2 SV=1	19.195	7	8	7	1	323	35.271	9.82	0.895	0.742	1.079	1.07	1.118	1.096
A0A024R778	Pleiotrophin (Heparin binding growth factor 8, neurite growth-promoting factor 1), isoform CRA_a OS=Homo sapiens GN=PTN PE=4 SV=1	31.5476	5	10	5	1	168	18.93	9.6	0.663	0.698	0.778	0.86	2.035	0.966
Q6NUI6	Chondroadherin-like protein OS=Homo sapiens GN=CHADL PE=1 SV=2	8.00525	5	7	5	1	762	82.337	8.84	0.863	0.995	0.858	1.482	1.091	0.709
P22413	Ectonucleotide pyrophosphatase/phosphodiesterase family member 1 OS=Homo sapiens GN=ENPP1 PE=1 SV=2	7.56757	7	7	7	1	925	104.857	7.14	1.01	1.222	1.002	0.798	1.026	0.941
A0A024RD93	Phosphoribosylaminoimidazole carboxylase, phosphoribosylaminoimidazole succinocarboxamide synthetase, isoform CRA_c OS=Homo sapiens GN=PAICS PE=3 SV=1	17.4118	7	7	7	1	425	47.049	7.23	0.936	0.955	1.032	1.017	1.129	0.933
B4DH02	cDNA FLJ50510, highly similar to Heat shock 70 kDa protein 4 OS=Homo sapiens PE=2 SV=1	6.66667	5	6	5	1	840	94.301	5.19	1.001	1.078	1.158	0.913	0.94	0.91
Q99584	Protein S100-A13 OS=Homo sapiens GN=S100A13 PE=1 SV=1	36.7347	5	10	5	1	98	11.464	6.16	0.961	0.947	0.786	0.735	1.235	1.336
A0A1U9X8W4	C2 OS=Homo sapiens PE=3 SV=1	7.84574	6	8	2	1	752	83.274	7.42	1.085	1.252	1.031	1.265	0.546	0.822
A0A158RFU6	RAB7, member RAS oncogene family, isoform CRA_a OS=Homo sapiens GN=RAB7A PE=2 SV=1	25.1208	4	6	4	1	207	23.475	6.7	0.997	0.972	0.995	0.943	1.123	0.969
Q9Y3B3	Transmembrane emp24 domain-containing protein 7 OS=Homo sapiens GN=TMED7 PE=1 SV=2	29.9107	6	6	6	1	224	25.156	6.89	0.913	0.935	0.86	1.165	1.118	1.008
A0A140VJW5	Testicular tissue protein Li 192 OS=Homo sapiens PE=2 SV=1	10.7784	6	7	6	1	501	57.1	6.55	0.948	0.97	1.023	1.104	0.962	0.993
S6B2B6	IgG H chain OS=Homo sapiens PE=2 SV=1	12.3636	3	10	1	1	275	29.342	8.68	0.832	1.14	1.223	1.084	0.849	0.874
P03956	Interstitial collagenase OS=Homo sapiens GN=MMP1 PE=1 SV=3	13.4328	6	7	6	1	469	53.973	6.96	0.478	0.587	3.542	0.57	0.391	0.432
P61204	ADP-ribosylation factor 3 OS=Homo sapiens GN=ARF3 PE=1 SV=2	22.0994	3	6	2	1	181	20.588	7.43	0.983	1.034	1.02	0.897	1.037	1.028
P61163	Alpha-centractin OS=Homo sapiens GN=ACTR1A PE=1 SV=1	13.8298	5	8	5	1	376	42.587	6.64	0.957	0.883	0.884	0.995	1.213	1.069
A0A024RDG1	Vesicle docking protein p115, isoform CRA_a OS=Homo sapiens GN=VDP PE=4 SV=1	5.19751	5	6	5	1	962	107.828	4.91	1.018	1.111	0.986	0.754	1.109	1.022
B0YJ88	Radixin OS=Homo sapiens GN=RDX PE=2 SV=1	9.94854	7	12	3	1	583	68.521	6.37	0.963	0.949	0.891	0.972	1.226	1
A0A024RB01	Integrin, alpha 5 (Fibronectin receptor, alpha polypeptide), isoform CRA_b OS=Homo sapiens GN=ITGA5 PE=3 SV=1	5.10018	5	6	5	1	1098	119.164	6.06	1.008	1.02	0.877	1.063	1.063	0.968
B2R8I2	cDNA, FLJ93914, highly similar to Homo sapiens histidine-rich glycoprotein (HRG), mRNA OS=Homo sapiens PE=2 SV=1	12.7619	6	7	6	1	525	59.475	7.44	0.848	0.92	0.838	1.854	0.726	0.813
P61026	Ras-related protein Rab-10 OS=Homo sapiens GN=RAB10 PE=1 SV=1	21.5	5	11	2	1	200	22.527	8.38	1.001	0.847	0.914	0.991	1.205	1.042
B4DMN1	cDNA FLJ61136, highly similar to Ras-related protein Rab-11A OS=Homo sapiens PE=2 SV=1	21.0728	6	7	6	1	261	28.844	8.38	1.037	0.981	0.912	0.914	1.157	1
A0A0S2Z4Z9	Non-POU domain containing octamer-binding isoform 1 (Fragment) OS=Homo sapiens GN=NONO PE=2 SV=1	11.8896	5	7	3	1	471	54.197	8.95	0.935	0.927	1.068	0.917	1.192	0.96
P15531	Nucleoside diphosphate kinase A OS=Homo sapiens GN=NME1 PE=1 SV=1	31.5789	4	8	1	1	152	17.138	6.19	0.93	1.119	0.944	0.987	0.965	1.055
B4DEA8	cDNA FLJ56425, highly similar to Very-long-chain specific acyl-CoAdehydrogenase, mitochondrial (EC 1.3.99.-) OS=Homo sapiens PE=2 SV=1	9.70043	5	6	5	1	701	75.163	8.88	0.942	0.951	1.007	1.002	0.962	1.136
Q15019	Septin-2 OS=Homo sapiens GN=SEPT2 PE=1 SV=1	13.8504	5	7	5	1	361	41.461	6.6	0.991	0.944	0.839	0.979	1.212	1.035
Q5HYL6	Uncharacterized protein DKFZp686E1899 OS=Homo sapiens GN=DKFZp686E1899 PE=2 SV=1	16.1932	5	7	5	1	352	39.53	5.19	1.011	1.023	1.099	0.879	1.087	0.901
Q32Q10	RSU1 protein (Fragment) OS=Homo sapiens GN=RSU1 PE=2 SV=1	15	4	7	4	1	280	31.34	9.09	1.016	0.982	0.88	0.876	1.189	1.056
Q59EP1	Annexin (Fragment) OS=Homo sapiens PE=2 SV=1	10.9804	5	7	5	1	510	54.858	7.27	1.025	0.928	0.953	0.934	1.095	1.064
A8K3B0	cDNA FLJ77877, highly similar to Human ENO2 neuron specific (gamma) enolase OS=Homo sapiens PE=2 SV=1	9.21659	3	19	2	1	434	47.283	5.03	0.721	0.712	0.78	1.715	1.206	0.865
B2R8Z8	cDNA, FLJ94136, highly similar to Homo sapiens synaptotagmin binding, cytoplasmic RNA interacting protein (SYNCRIP), mRNA OS=Homo sapiens PE=2 SV=1	11.236	6	7	4	1	623	69.559	8.76	1.026	0.927	0.936	1	1.168	0.943
P07954	Fumarate hydratase, mitochondrial OS=Homo sapiens GN=FH PE=1 SV=3	9.60784	5	6	5	1	510	54.602	8.76	0.958	0.829	1.017	0.923	1.2	1.073
A0A024RDE8	PDZ and LIM domain 5, isoform CRA_c OS=Homo sapiens GN=PDLIM5 PE=4 SV=1	10.906	6	8	6	1	596	63.935	8.21	1.022	0.928	0.833	0.836	1.271	1.111
B7Z9B1	cDNA FLJ52398, highly similar to Cadherin-13 OS=Homo sapiens PE=2 SV=1	8.42105	7	7	7	1	760	83.356	5.12	1.258	1.135	0.968	0.83	1.061	0.748
A0A024R7B7	CDC37 cell division cycle 37 homolog (S. cerevisiae), isoform CRA_a OS=Homo sapiens GN=CDC37 PE=4 SV=1	14.8148	4	5	4	1	378	44.44	5.25	0.948	0.942	0.887	1.143	1.163	0.918
P35268	60S ribosomal protein L22 OS=Homo sapiens GN=RPL22 PE=1 SV=2	30.4688	3	5	3	1	128	14.778	9.19	0.895	0.919	0.927	1.081	1.235	0.942
Q15417	Calponin-3 OS=Homo sapiens GN=CNN3 PE=1 SV=1	13.3739	4	5	2	1	329	36.391	6.05	0.922	0.729	0.814	1.257	1.356	0.921
Q9P0M6	Core histone macro-H2A.2 OS=Homo sapiens GN=H2AFY2 PE=1 SV=3	11.828	5	7	4	1	372	40.033	9.69	0.997	0.783	0.831	0.945	1.298	1.147
A0A024R2W3	Protein kinase cAMP-dependent regulatory type II alpha isoform 2 OS=Homo sapiens GN=PRKAR2A PE=2 SV=1	13.6139	6	6	6	1	404	45.49	5.07	0.981	0.934	0.964	0.957	1.199	0.966
P62269	40S ribosomal protein S18 OS=Homo sapiens GN=RPS18 PE=1 SV=3	32.2368	5	7	5	1	152	17.708	10.99	0.87	0.852	0.853	1.036	1.284	1.105
P07360	Complement component C8 gamma chain OS=Homo sapiens GN=C8G PE=1 SV=3	22.7723	4	5	4	1	202	22.264	8.31	0.936	1.048	0.997	1.399	0.76	0.859
F8WAR4	MICOS complex subunit OS=Homo sapiens GN=CHCHD3 PE=1 SV=1	21.1618	6	6	6	1	241	27.718	6.64	1.033	0.81	0.9	0.945	1.289	1.023
Q53H88	Dynactin 2 variant (Fragment) OS=Homo sapiens PE=2 SV=1	13.5468	4	6	4	1	406	44.793	5.12	0.926	1.035	1.084	0.913	1.032	1.01
P36222	Chitinase-3-like protein 1 OS=Homo sapiens GN=CHI3L1 PE=1 SV=2	13.3159	5	7	5	1	383	42.598	8.46	0.805	0.87	1.306	1.162	0.974	0.883
Q14203	Dynactin subunit 1 OS=Homo sapiens GN=DCTN1 PE=1 SV=3	4.3036	6	6	6	1	1278	141.607	5.81	1.019	0.877	0.85	0.976	1.245	1.033
P12270	Nucleoprotein TPR OS=Homo sapiens GN=TPR PE=1 SV=3	2.41219	6	6	5	1	2363	267.131	5.02	1.066	0.924	0.864	1.127	1.113	0.905
A2NB45	Cold agglutinin FS-1 L-chain (Fragment) OS=Homo sapiens PE=2 SV=1	38.9381	3	5	1	1	113	12.38	8.48	0.895	1.07	1.161	1.631	0.552	0.69
P40261	Nicotinamide N-methyltransferase OS=Homo sapiens GN=NNMT PE=1 SV=1	30.6818	5	6	5	1	264	29.555	5.74	1.016	0.987	1.015	0.889	1.113	0.981
O00300	Tumor necrosis factor receptor superfamily member 11B OS=Homo sapiens GN=TNFRSF11B PE=1 SV=3	11.9701	5	6	5	1	401	45.996	8.29	1.043	0.952	1.86	0.352	0.578	1.214
A0A024R2A7	Lectin, mannose-binding, 1, isoform CRA_b OS=Homo sapiens GN=LMAN1 PE=4 SV=1	12.549	7	7	7	1	510	57.513	6.77	0.839	0.875	0.952	1.182	1.137	1.016
Q9Y3E8	CGI-150 protein OS=Homo sapiens PE=2 SV=1	8.73016	5	6	5	1	504	54.977	8.7	1.017	1.001	1.009	0.832	1.154	0.986
P58215	Lysyl oxidase homolog 3 OS=Homo sapiens GN=LOXL3 PE=1 SV=1	5.57769	4	6	4	1	753	83.113	6.86	0.979	1.396	1.2	0.745	0.725	0.956
Q6ICQ8	ARHG protein (Fragment) OS=Homo sapiens GN=ARHG PE=2 SV=1	23.0366	4	5	3	1	191	21.295	8.12	0.865	0.771	1.106	0.975	1.194	1.09
A0A024R845	RAB14, member RAS oncogene family, isoform CRA_a OS=Homo sapiens GN=RAB14 PE=4 SV=1	22.3256	5	9	4	1	215	23.882	6.21	0.976	0.883	0.9	1.011	1.216	1.012
P00915	Carbonic anhydrase 1 OS=Homo sapiens GN=CA1 PE=1 SV=2	13.0268	4	7	4	1	261	28.852	7.12	0.881	0.931	1.51	0.939	0.447	1.293
O94973	AP-2 complex subunit alpha-2 OS=Homo sapiens GN=AP2A2 PE=1 SV=2	8.30671	8	8	3	1	939	103.895	6.96	0.887	0.863	0.885	0.848	1.337	1.18
P28838	Cytosol aminopeptidase OS=Homo sapiens GN=LAP3 PE=1 SV=3	9.63391	5	6	5	1	519	56.131	7.93	0.915	0.89	0.989	1.127	1.186	0.892
Q53GF9	Full-length cDNA 5-PRIME end of clone CS0DF013YM24 of Fetal brain of Homo sapiens (Human) variant (Fragment) OS=Homo sapiens PE=2 SV=1	19.1111	4	10	4	1	225	25.62	6.7	0.985	0.961	0.919	0.993	1.144	0.998
Q59FZ8	Nebulette non-muscle isoform variant (Fragment) OS=Homo sapiens PE=2 SV=1	15.3623	5	7	4	1	345	38.672	9.06	1.228	1.152	1.009	0.702	0.833	1.077
P27487	Dipeptidyl peptidase 4 OS=Homo sapiens GN=DPP4 PE=1 SV=2	6.00522	5	5	5	1	766	88.222	6.04	0.966	0.823	0.852	0.838	1.221	1.301
A0A0S2Z4I5	Complement factor properdin isoform 1 (Fragment) OS=Homo sapiens GN=CFP PE=2 SV=1	11.7271	6	8	6	1	469	51.242	7.9	0.782	0.847	0.852	2.163	0.773	0.583
P02462	Collagen alpha-1(IV) chain OS=Homo sapiens GN=COL4A1 PE=1 SV=3	2.93589	4	5	4	1	1669	160.514	8.28	0.863	0.789	0.92	1.05	1.244	1.134
P36980	Complement factor H-related protein 2 OS=Homo sapiens GN=CFHR2 PE=1 SV=1	19.6296	5	8	4	1	270	30.631	6.38	1.122	1.098	0.921	1.372	0.743	0.743
P46781	40S ribosomal protein S9 OS=Homo sapiens GN=RPS9 PE=1 SV=3	29.8969	7	7	7	1	194	22.578	10.65	0.921	0.91	0.889	1.03	1.236	1.014
Q53R19	Arp2/3 complex 34 kDa subunit OS=Homo sapiens GN=ARPC2 PE=2 SV=1	15.3333	5	7	5	1	300	34.311	7.36	0.986	1.034	1.129	0.842	1.063	0.947
Q16610	Extracellular matrix protein 1 OS=Homo sapiens GN=ECM1 PE=1 SV=2	11.4815	5	6	5	1	540	60.635	6.71	0.986	1.21	1.209	1.039	0.669	0.887
Q504R6	RAB13 protein (Fragment) OS=Homo sapiens GN=RAB13 PE=2 SV=1	20.9016	5	7	3	1	244	27.182	8.9	1.053	0.973	1.072	0.828	1.089	0.985
P21266	Glutathione S-transferase Mu 3 OS=Homo sapiens GN=GSTM3 PE=1 SV=3	28.8889	7	7	5	1	225	26.542	5.54	1.191	1.08	0.926	0.848	1.031	0.924
H7BY55	Complement decay-accelerating factor OS=Homo sapiens GN=CD55 PE=1 SV=2	7.81818	5	7	5	1	550	58.873	8.78	1.406	1.433	0.87	0.582	0.63	1.08
A8K088	cDNA FLJ78614, highly similar to Homo sapiens eukaryotic translation initiation factor 4A, isoform 1 (EIF4A1), mRNA OS=Homo sapiens PE=2 SV=1	11.33	4	5	2	1	406	46.097	5.48	0.921	1.064	1.243	1.002	0.891	0.878
B2R6W4	cDNA, FLJ93149, highly similar to Homo sapiens frizzled-related protein (FRZB), mRNA OS=Homo sapiens PE=2 SV=1	11.6923	4	8	4	1	325	36.161	8.37	1.228	1.12	0.972	0.685	0.978	1.018
P29966	Myristoylated alanine-rich C-kinase substrate OS=Homo sapiens GN=MARCKS PE=1 SV=4	22.8916	4	5	4	1	332	31.536	4.45	0.61	0.513	0.885	1.444	1.616	0.933
A2KBC6	Anti-FactorVIII scFv (Fragment) OS=Homo sapiens PE=2 SV=1	22.2689	4	8	2	1	238	24.954	8.41	0.903	1.203	1.267	1.504	0.493	0.63
P62081	40S ribosomal protein S7 OS=Homo sapiens GN=RPS7 PE=1 SV=1	17.5258	4	5	4	1	194	22.113	10.1	0.933	0.873	0.837	1.014	1.313	1.03
K7N7A8	Uncharacterized protein (Fragment) OS=Homo sapiens PE=3 SV=2	9.35412	3	6	3	1	449	48.765	5.22	1.408	1.17	0.887	0.705	0.724	1.107
K7ES00	Histone H3.3 (Fragment) OS=Homo sapiens GN=H3F3B PE=1 SV=1	25.1656	5	16	2	1	151	16.611	11.84	0.835	0.757	0.745	1.074	1.455	1.133
Q99961	Endophilin-A2 OS=Homo sapiens GN=SH3GL1 PE=1 SV=1	13.8587	6	6	6	1	368	41.464	5.43	1.019	0.933	0.901	0.901	1.265	0.98
Q5KU26	Collectin-12 OS=Homo sapiens GN=COLEC12 PE=1 SV=3	6.60377	5	5	5	1	742	81.465	5.69	1.325	0.996	0.796	0.678	1.191	1.014
Q5JR94	40S ribosomal protein S8 OS=Homo sapiens GN=RPS8 PE=2 SV=1	22.1154	4	7	4	1	208	24.19	10.32	0.875	0.83	0.856	1.067	1.272	1.1
P26373	60S ribosomal protein L13 OS=Homo sapiens GN=RPL13 PE=1 SV=4	27.0142	6	8	6	1	211	24.247	11.65	0.846	0.79	0.815	1.134	1.397	1.018
P25311	Zinc-alpha-2-glycoprotein OS=Homo sapiens GN=AZGP1 PE=1 SV=2	15.1007	4	5	4	1	298	34.237	6.05	0.942	1	0.871	1.599	0.924	0.664
A8K8U1	cDNA FLJ77762, highly similar to Homo sapiens cullin-associated and neddylation-dissociated 1 (CAND1), mRNA OS=Homo sapiens PE=2 SV=1	5.12195	6	6	6	1	1230	136.231	5.83	0.818	0.81	0.924	1.347	1.224	0.878
S6B2A1	IgG L chain OS=Homo sapiens PE=2 SV=1	18.4783	3	9	2	1	184	20.36	5.52	0.952	1.181	1.199	1.342	0.569	0.756
A0A024R814	Ribosomal protein L7, isoform CRA_a OS=Homo sapiens GN=RPL7 PE=4 SV=1	15.8301	4	6	4	1	259	30.419	10.71	0.826	0.83	1.008	1.004	1.264	1.069
A0A140VJJ2	S-formylglutathione hydrolase OS=Homo sapiens GN=ESD PE=2 SV=1	15.2482	4	7	4	1	282	31.442	7.02	1.092	1.04	0.989	1.002	1.094	0.783
Q8NF12	FLJ00390 protein (Fragment) OS=Homo sapiens GN=FLJ00390 PE=2 SV=1	14.9068	4	5	4	1	322	35.014	6.68	1.146	1.338	1.102	0.557	0.81	1.048
Q59FR8	Galectin (Fragment) OS=Homo sapiens PE=2 SV=1	19.3798	6	12	6	1	258	27.101	8.41	0.924	0.908	0.938	0.983	1.198	1.05
Q8IWY4	Signal peptide, CUB and EGF-like domain-containing protein 1 OS=Homo sapiens GN=SCUBE1 PE=1 SV=3	5.16194	6	9	6	1	988	107.839	6.83	0.779	0.701	0.765	1.314	1.399	1.042
P41250	Glycine--tRNA ligase OS=Homo sapiens GN=GARS PE=1 SV=3	7.44249	6	6	6	1	739	83.113	7.03	0.844	0.959	0.965	1.115	1.162	0.955
P62834	Ras-related protein Rap-1A OS=Homo sapiens GN=RAP1A PE=1 SV=1	26.6304	5	8	1	1	184	20.974	6.67	1.078	1.02	1.056	0.935	1.029	0.882
Q14055	Collagen alpha-2(IX) chain OS=Homo sapiens GN=COL9A2 PE=1 SV=2	4.209	3	12	3	1	689	65.091	9.17	0.672	0.718	0.686	1.789	1.367	0.769
A0A0C4DGQ5	Calpain small subunit 1 OS=Homo sapiens GN=CAPNS1 PE=1 SV=1	11.8012	3	4	3	1	322	33.765	6.23	1.145	0.998	0.893	0.759	1.247	0.958
Q96TA1	Niban-like protein 1 OS=Homo sapiens GN=FAM129B PE=1 SV=3	5.49598	5	6	5	1	746	84.085	6.19	0.946	0.928	0.862	0.849	1.406	1.009
A0A087WYR3	Tumor protein D54 OS=Homo sapiens GN=TPD52L2 PE=1 SV=1	20.2703	4	5	4	1	222	23.75	6.55	1.034	1.032	0.996	0.939	1.071	0.928
P14174	Macrophage migration inhibitory factor OS=Homo sapiens GN=MIF PE=1 SV=4	32.1739	3	11	3	1	115	12.468	7.88	0.766	1.005	0.897	1.525	1.172	0.634
Q9BW30	Tubulin polymerization-promoting protein family member 3 OS=Homo sapiens GN=TPPP3 PE=1 SV=1	21.0227	4	6	4	1	176	18.974	9.13	1.531	1.436	0.917	0.683	0.707	0.725
B8XPJ8	Membrane bound catechol-O-methyltransferase OS=Homo sapiens GN=COMT PE=2 SV=1	15.1292	4	6	4	1	271	30.048	5.6	0.944	0.848	0.943	1.116	1.112	1.036
B4DNB9	cDNA FLJ53069, highly similar to AP-2 complex subunit mu-1 OS=Homo sapiens PE=2 SV=1	8.91304	4	7	4	1	460	52.304	9.5	0.933	0.791	0.754	1.166	1.357	1
E9LUH4	Methyl-CpG-binding protein 2 OS=Homo sapiens GN=MECP2 PE=2 SV=1	11.9374	5	5	5	1	511	55.082	9.96	1.022	0.866	0.836	1.072	1.176	1.028
H7C2N1	Prothymosin alpha (Fragment) OS=Homo sapiens GN=PTMA PE=1 SV=1	16.2162	3	5	3	1	148	15.848	4.23	1.08	1.093	0.835	1.049	1.274	0.669
O75396	Vesicle-trafficking protein SEC22b OS=Homo sapiens GN=SEC22B PE=1 SV=4	13.4884	4	5	4	1	215	24.578	6.92	0.869	0.836	0.787	1.139	1.323	1.045
Q92804	TATA-binding protein-associated factor 2N OS=Homo sapiens GN=TAF15 PE=1 SV=1	18.2432	5	6	4	1	592	61.793	8.02	1.232	1.063	1.019	0.814	1.081	0.792
P16104	Histone H2AX OS=Homo sapiens GN=H2AFX PE=1 SV=2	17.4825	4	10	2	1	143	15.135	10.74	0.922	0.836	0.958	1.086	1.238	0.961
G3V5Z7	Proteasome subunit alpha type OS=Homo sapiens GN=PSMA6 PE=1 SV=1	14.6825	4	5	4	1	252	28.129	6.76	0.907	0.927	1	1.105	1.171	0.89
O75367	Core histone macro-H2A.1 OS=Homo sapiens GN=H2AFY PE=1 SV=4	14.5161	6	7	5	1	372	39.592	9.79	0.95	0.864	0.979	1.048	1.211	0.948
B4DNC0	cDNA FLJ61141, highly similar to Ras-related protein Rab-34 OS=Homo sapiens PE=2 SV=1	12.0438	3	5	3	1	274	30.597	8.37	0.897	0.81	0.794	1.3	1.135	1.065
Q9Y4L1	Hypoxia up-regulated protein 1 OS=Homo sapiens GN=HYOU1 PE=1 SV=1	5.50551	6	6	6	1	999	111.266	5.22	1.064	0.86	0.979	0.986	1.174	0.937
Q1HBJ4	Mitogen-activated protein kinase OS=Homo sapiens GN=MAPK1 PE=3 SV=1	10.8333	4	5	3	1	360	41.363	6.98	0.91	0.779	0.804	0.877	1.465	1.164
Q9UH65	Switch-associated protein 70 OS=Homo sapiens GN=SWAP70 PE=1 SV=1	7.35043	5	5	5	1	585	68.954	5.87	1.016	0.909	0.873	0.912	1.215	1.076
Q96G03	Phosphoglucomutase-2 OS=Homo sapiens GN=PGM2 PE=1 SV=4	6.86275	4	5	4	1	612	68.24	6.73	1.088	1.079	1.042	0.791	1.097	0.903
P07998	Ribonuclease pancreatic OS=Homo sapiens GN=RNASE1 PE=1 SV=4	16.6667	3	7	3	1	156	17.633	8.79	1.332	1.271	1.073	0.644	0.834	0.846
A0A024RAD5	Dolichyl-diphosphooligosaccharide--protein glycosyltransferase 48 kDa subunit OS=Homo sapiens GN=DDOST PE=3 SV=1	8.99123	4	6	4	1	456	50.67	6.4	0.882	0.902	0.928	0.987	1.183	1.119
Q16777	Histone H2A type 2-C OS=Homo sapiens GN=HIST2H2AC PE=1 SV=4	31.7829	4	10	2	1	129	13.98	10.9	0.863	0.81	0.726	1.041	1.372	1.188
A8MXP9	Matrin-3 OS=Homo sapiens GN=MATR3 PE=1 SV=1	5.69832	6	6	6	1	895	99.905	6.04	0.997	0.9	0.888	1.057	1.213	0.945
Q08257	Quinone oxidoreductase OS=Homo sapiens GN=CRYZ PE=1 SV=1	14.5897	5	8	5	1	329	35.185	8.44	1.046	1.003	0.928	0.909	1.145	0.969
D3DPK5	SH3 domain binding glutamic acid-rich protein like 3, isoform CRA_a (Fragment) OS=Homo sapiens GN=SH3BGRL3 PE=4 SV=1	15.5642	4	5	4	1	257	26.803	8.38	1.264	1.154	0.909	0.705	1.066	0.902
Q6UXX5	Inter-alpha-trypsin inhibitor heavy chain H6 OS=Homo sapiens GN=ITIH6 PE=1 SV=1	3.88423	6	9	6	1	1313	143.098	9.01	1.261	1.292	1.164	0.506	0.661	1.116
V9HW63	Epididymis secretory sperm binding protein Li 97n OS=Homo sapiens GN=HEL-S-97n PE=2 SV=1	13.2841	4	8	2	1	271	30.521	6.29	0.87	0.864	0.842	0.939	1.384	1.1
Q8NC56	LEM domain-containing protein 2 OS=Homo sapiens GN=LEMD2 PE=1 SV=1	8.15109	4	5	4	1	503	56.94	9	0.909	0.892	0.865	1.054	1.227	1.052
Q00325	Phosphate carrier protein, mitochondrial OS=Homo sapiens GN=SLC25A3 PE=1 SV=2	9.66851	4	7	4	1	362	40.069	9.38	0.918	0.829	0.956	0.927	1.212	1.157
Q15436	Protein transport protein Sec23A OS=Homo sapiens GN=SEC23A PE=1 SV=2	7.18954	5	5	5	1	765	86.105	7.08	0.89	0.904	0.832	1.024	1.271	1.08
A0A0X9T7T4	MS-D3 heavy chain variable region (Fragment) OS=Homo sapiens PE=2 SV=1	22.3881	2	5	1	1	134	15.042	5.92	0.948	1.038	1.159	0.771	0.82	1.264
A0A0M4FEM1	Alpha-1,4 glucan phosphorylase OS=Homo sapiens GN=PYGM PE=3 SV=1	6.17577	4	6	1	1	842	97.061	6.95	0.976	0.986	1.181	1.271	0.702	0.884
A0N5G5	Rheumatoid factor D5 light chain (Fragment) OS=Homo sapiens GN=V-kappa-3 PE=2 SV=1	35.5932	4	9	2	1	118	12.758	8.97	0.829	1.115	1.126	1.704	0.579	0.647
A8K3H8	cDNA FLJ77680, highly similar to Homo sapiens protein phosphatase 2 (formerly 2A), regulatory subunit A (PR 65), alpha isoform (PPP2R1A), mRNA OS=Homo sapiens PE=2 SV=1	10.8659	6	7	6	1	589	65.251	5.11	0.996	0.86	0.895	0.922	1.227	1.1
D3DQH8	Secreted protein, acidic, cysteine-rich (Osteonectin), isoform CRA_a OS=Homo sapiens GN=SPARC PE=4 SV=1	10.4762	3	5	3	1	315	36.027	4.88	0.752	1.477	1.13	0.839	1.172	0.63
A0A024R4Q8	Ribosomal protein S5, isoform CRA_a OS=Homo sapiens GN=RPS5 PE=3 SV=1	29.902	5	7	5	1	204	22.862	9.72	0.921	0.824	0.777	1.067	1.3	1.112
Q9UHG3	Prenylcysteine oxidase 1 OS=Homo sapiens GN=PCYOX1 PE=1 SV=3	7.32673	4	5	4	1	505	56.604	6.18	0.99	0.998	0.923	0.999	1.093	0.997
Q06210	Glutamine--fructose-6-phosphate aminotransferase [isomerizing] 1 OS=Homo sapiens GN=GFPT1 PE=1 SV=3	8.86981	6	6	5	1	699	78.756	7.11	0.975	1.012	0.94	0.984	1.018	1.073
Q6UX71	Plexin domain-containing protein 2 OS=Homo sapiens GN=PLXDC2 PE=1 SV=1	9.82987	5	6	5	1	529	59.546	6.46	1.139	1.256	0.917	0.887	0.979	0.821
E9PLM6	Midkine OS=Homo sapiens GN=MDK PE=1 SV=1	35.2564	5	5	5	1	156	16.915	9.91	0.862	0.91	1.171	0.768	0.914	1.374
O75533	Splicing factor 3B subunit 1 OS=Homo sapiens GN=SF3B1 PE=1 SV=3	4.60123	5	5	5	1	1304	145.738	7.09	0.884	0.807	0.815	1.19	1.241	1.063
J3KQE5	GTP-binding nuclear protein Ran (Fragment) OS=Homo sapiens GN=RAN PE=1 SV=1	19.2308	4	5	4	1	234	26.799	9.58	0.98	0.931	0.999	1.148	1.02	0.922
P83110	Serine protease HTRA3 OS=Homo sapiens GN=HTRA3 PE=1 SV=2	17.2185	5	9	5	1	453	48.577	7.09	1.296	1.345	1.534	0.492	0.565	0.768
Q14240	Eukaryotic initiation factor 4A-II OS=Homo sapiens GN=EIF4A2 PE=1 SV=2	9.09091	3	4	1	1	407	46.373	5.48	0.986	1.165	1.155	1.084	0.706	0.905
A0A024RBS2	60S acidic ribosomal protein P0 OS=Homo sapiens GN=RPLP0 PE=3 SV=1	20.8202	5	5	5	1	317	34.252	5.97	0.916	1.295	1.244	1.007	0.766	0.772
Q2V4X9	Alpha-1 collagen type II (Fragment) OS=Homo sapiens GN=COL2A1 PE=4 SV=1	17.7083	4	24	1	1	288	31.692	6.09	0.898	0.922	0.964	1.141	1.103	0.972
P61020	Ras-related protein Rab-5B OS=Homo sapiens GN=RAB5B PE=1 SV=1	15.814	3	4	1	1	215	23.692	8.13	0.85	0.789	0.804	1.205	1.227	1.125
P41091	Eukaryotic translation initiation factor 2 subunit 3 OS=Homo sapiens GN=EIF2S3 PE=1 SV=3	11.0169	5	5	5	1	472	51.077	8.4	0.879	0.824	0.899	1.023	1.275	1.101
A0A024R7M0	Transmembrane emp24 protein transport domain containing 9, isoform CRA_a OS=Homo sapiens GN=TMED9 PE=3 SV=1	17.8723	4	5	3	1	235	27.26	8.02	0.917	0.944	0.973	1.126	1.112	0.929
Q549M8	CLE7 OS=Homo sapiens GN=C14orf166 PE=2 SV=1	13.5246	4	5	4	1	244	28.051	6.65	1.053	0.99	0.919	0.953	1.125	0.961
P46063	ATP-dependent DNA helicase Q1 OS=Homo sapiens GN=RECQL PE=1 SV=3	5.08475	4	6	4	1	649	73.41	7.88	1.155	0.981	0.909	0.978	1.058	0.92
F8W7C6	60S ribosomal protein L10 OS=Homo sapiens GN=RPL10 PE=1 SV=2	34.3558	5	6	5	1	163	18.553	9.95	0.842	0.906	0.827	1.085	1.277	1.063
B2RBL3	Thymidine phosphorylase OS=Homo sapiens PE=2 SV=1	8.71369	3	4	3	1	482	49.892	5.53	0.896	0.882	1.053	1.022	1.22	0.927
A8K690	cDNA FLJ76863, highly similar to Homo sapiens stress-induced-phosphoprotein 1 (Hsp70/Hsp90-organizing protein) (STIP1), mRNA OS=Homo sapiens PE=2 SV=1	9.94475	6	8	6	1	543	62.615	6.8	0.968	0.848	1.01	1.15	1.14	0.884
B5BUB5	Autoantigen La (Fragment) OS=Homo sapiens GN=SSB PE=2 SV=1	10.049	4	5	4	1	408	46.838	7.12	0.973	1.004	0.883	1.069	1.267	0.804
F6XZQ7	Glutathione S-transferase OS=Homo sapiens GN=GSTM2 PE=1 SV=1	22.7273	5	6	1	1	220	26.081	5.54	1.189	1.008	0.78	0.872	1.321	0.829
C1PHA2	Tyrosine-protein kinase receptor OS=Homo sapiens GN=KIF5B-ALK PE=2 SV=1	3.10182	4	5	4	1	1483	167.8	6.64	1.09	1.018	1.127	0.903	0.948	0.914
Q96CG8	Collagen triple helix repeat-containing protein 1 OS=Homo sapiens GN=CTHRC1 PE=1 SV=1	14.8148	4	9	4	1	243	26.207	7.99	1.144	1.388	1.05	1.007	0.85	0.561
Q9BUF5	Tubulin beta-6 chain OS=Homo sapiens GN=TUBB6 PE=1 SV=1	10.7623	4	8	2	1	446	49.825	4.88	0.947	0.829	0.697	0.917	1.32	1.29
B4E0Y9	Serine/threonine-protein kinase 26 OS=Homo sapiens GN=STK26 PE=1 SV=1	12.1005	5	6	5	1	438	49.153	5.68	0.909	1.142	0.989	0.837	1.059	1.065
K7ELC7	60S ribosomal protein L27 (Fragment) OS=Homo sapiens GN=RPL27 PE=1 SV=1	15.9722	3	7	3	1	144	16.459	10.58	0.804	0.843	0.603	1.076	1.513	1.161
Q7Z7H5	Transmembrane emp24 domain-containing protein 4 OS=Homo sapiens GN=TMED4 PE=1 SV=1	15.4185	4	7	3	1	227	25.926	8.28	0.991	1	0.893	1.1	1.061	0.956
P53618	Coatomer subunit beta OS=Homo sapiens GN=COPB1 PE=1 SV=3	5.03673	4	4	4	1	953	107.074	6.05	0.902	0.905	0.962	0.961	1.214	1.056
V9HW41	Epididymis secretory protein Li 71 OS=Homo sapiens GN=HEL-S-71 PE=2 SV=1	28.2895	5	8	5	1	152	17.127	6.57	1.003	1.047	1.129	1.065	0.973	0.783
A0A024R6N9	Serpin peptidase inhibitor, clade A (Alpha-1 antiproteinase, antitrypsin), member 5, isoform CRA_a OS=Homo sapiens GN=SERPINA5 PE=3 SV=1	11.8227	4	5	4	1	406	45.646	9.26	1.067	1.253	1.005	0.76	0.967	0.947
Q16531	DNA damage-binding protein 1 OS=Homo sapiens GN=DDB1 PE=1 SV=1	3.85965	5	5	5	1	1140	126.887	5.26	0.882	0.804	0.962	1.076	1.346	0.93
A0A0K0K1K4	Proteasome subunit alpha type OS=Homo sapiens GN=HEL-S-276 PE=2 SV=1	13.7097	4	5	4	1	248	27.87	8.46	1.012	0.988	0.882	0.991	1.121	1.007
H3BPE7	RNA-binding protein FUS OS=Homo sapiens GN=FUS PE=1 SV=1	10.8159	5	5	4	1	527	53.465	9.36	1.087	0.951	1.135	0.93	1.098	0.799
E9PRY8	Elongation factor 1-delta OS=Homo sapiens GN=EEF1D PE=1 SV=1	6.02582	3	5	1	1	697	76.523	7.05	0.792	1.125	0.877	1.404	0.866	0.937
D6RER5	Septin-11 OS=Homo sapiens GN=SEPT11 PE=1 SV=1	8.10185	4	5	2	1	432	49.777	6.68	0.899	0.703	0.894	1.031	1.432	1.04
P03951	Coagulation factor XI OS=Homo sapiens GN=F11 PE=1 SV=1	6.56	4	4	4	1	625	70.064	8.1	0.951	0.91	0.877	1.643	0.862	0.757
P05362	Intercellular adhesion molecule 1 OS=Homo sapiens GN=ICAM1 PE=1 SV=2	8.64662	3	4	3	1	532	57.789	7.99	0.986	1.04	1.036	0.861	1.078	0.999
P61160	Actin-related protein 2 OS=Homo sapiens GN=ACTR2 PE=1 SV=1	11.1675	4	5	4	1	394	44.732	6.74	0.761	0.754	0.962	0.912	1.408	1.203
A0A087WUL9	26S proteasome non-ATPase regulatory subunit 13 OS=Homo sapiens GN=PSMD13 PE=1 SV=1	13.7931	5	5	5	1	377	42.712	5.91	0.927	0.886	0.882	1.082	1.193	1.03
B2R4C0	60S ribosomal protein L18a OS=Homo sapiens PE=2 SV=1	15.3409	2	4	2	1	176	20.739	10.71	0.959	0.894	0.954	1.106	1.02	1.067
A0A024RDW7	Integrin, beta-like 1 (With EGF-like repeat domains), isoform CRA_a OS=Homo sapiens GN=ITGBL1 PE=4 SV=1	8.90688	4	6	4	1	494	53.884	5.64	0.92	0.939	1.234	1.16	0.805	0.941
P54819	Adenylate kinase 2, mitochondrial OS=Homo sapiens GN=AK2 PE=1 SV=2	20.9205	5	5	5	1	239	26.461	7.81	0.997	0.859	1.068	0.971	1.145	0.96
P11279	Lysosome-associated membrane glycoprotein 1 OS=Homo sapiens GN=LAMP1 PE=1 SV=3	6.71463	3	5	3	1	417	44.854	8.75	0.975	0.92	0.853	1.074	1.28	0.897
O43488	Aflatoxin B1 aldehyde reductase member 2 OS=Homo sapiens GN=AKR7A2 PE=1 SV=3	12.5348	4	5	4	1	359	39.564	7.17	1.046	0.945	0.955	1.146	1.027	0.881
P50402	Emerin OS=Homo sapiens GN=EMD PE=1 SV=1	20.0787	4	4	4	1	254	28.976	5.5	0.884	0.821	0.8	1.189	1.219	1.088
P14550	Alcohol dehydrogenase [NADP(+)] OS=Homo sapiens GN=AKR1A1 PE=1 SV=3	16	6	7	6	1	325	36.55	6.79	1.047	1.032	0.937	0.928	1.2	0.856
Q1KMD3	Heterogeneous nuclear ribonucleoprotein U-like protein 2 OS=Homo sapiens GN=HNRNPUL2 PE=1 SV=1	7.63052	6	6	6	1	747	85.052	4.91	0.916	0.912	0.977	0.994	1.159	1.042
E9PI68	Signal peptidase complex subunit 2 OS=Homo sapiens GN=SPCS2 PE=1 SV=1	22.9572	4	4	4	1	257	28.485	8.79	1.061	0.955	0.981	0.831	1.153	1.019
Q15366	Poly(rC)-binding protein 2 OS=Homo sapiens GN=PCBP2 PE=1 SV=1	12.0548	5	6	1	1	365	38.556	6.79	1.08	0.925	0.873	0.985	1.219	0.917
Q6UY14	ADAMTS-like protein 4 OS=Homo sapiens GN=ADAMTSL4 PE=1 SV=2	6.42458	4	4	4	1	1074	116.471	8.34	1.117	1.078	1.084	0.937	0.908	0.876
Q9Y277	Voltage-dependent anion-selective channel protein 3 OS=Homo sapiens GN=VDAC3 PE=1 SV=1	16.2544	4	4	4	1	283	30.639	8.66	0.895	0.891	1.233	0.934	1.053	0.994
Q4V9L6	Transmembrane protein 119 OS=Homo sapiens GN=TMEM119 PE=1 SV=1	16.6078	5	8	5	1	283	29.185	4.58	0.551	0.435	0.725	1.534	1.516	1.24
P29590	Protein PML OS=Homo sapiens GN=PML PE=1 SV=3	6.57596	6	6	6	1	882	97.489	6.21	0.875	0.814	0.835	1.304	1.223	0.95
Q9H444	Charged multivesicular body protein 4b OS=Homo sapiens GN=CHMP4B PE=1 SV=1	14.2857	3	5	3	1	224	24.935	4.82	0.907	1.056	0.918	0.934	1.294	0.891
B4DUT8	Calponin OS=Homo sapiens GN=CNN2 PE=1 SV=1	8.48485	3	5	1	1	330	35.92	7.3	0.687	0.603	0.862	1.222	1.488	1.138
A0A024RDE6	Secreted phosphoprotein 1 (Osteopontin, bone sialoprotein I, early T-lymphocyte activation 1), isoform CRA_c OS=Homo sapiens GN=SPP1 PE=4 SV=1	12.6667	3	5	3	1	300	33.823	4.61	0.603	0.618	0.75	1.692	1.643	0.695
B7Z4C8	60S ribosomal protein L31 OS=Homo sapiens GN=RPL31 PE=1 SV=1	24.6154	4	7	4	1	130	15.109	10.37	0.997	0.943	0.985	0.953	1.124	0.999
B7Z8Q2	cDNA FLJ55606, highly similar to Alpha-2-HS-glycoprotein OS=Homo sapiens PE=2 SV=1	14.7806	4	5	3	1	433	46.597	6.28	0.888	0.938	0.907	1.408	0.777	1.083
A8KAP9	cDNA FLJ78448, highly similar to Homo sapiens argininosuccinate synthetase (ASS), transcript variant 1, mRNA OS=Homo sapiens PE=2 SV=1	11.8932	6	6	6	1	412	46.525	8.03	0.893	1.031	1.024	1.039	0.976	1.038
Q9UJU6	Drebrin-like protein OS=Homo sapiens GN=DBNL PE=1 SV=1	12.5581	4	4	4	1	430	48.178	5.05	1.068	1.05	0.98	0.818	1.167	0.916
Q05D08	PA2G4 protein (Fragment) OS=Homo sapiens GN=PA2G4 PE=2 SV=1	9.85222	4	4	4	1	406	45.122	8.95	1.02	1	0.992	1.013	1.127	0.848
P36957	Dihydrolipoyllysine-residue succinyltransferase component of 2-oxoglutarate dehydrogenase complex, mitochondrial OS=Homo sapiens GN=DLST PE=1 SV=4	13.6865	5	5	5	1	453	48.724	8.95	0.998	0.853	0.925	0.916	1.193	1.114
A0A024R3W7	Eukaryotic translation elongation factor 1 beta 2, isoform CRA_a OS=Homo sapiens GN=EEF1B2 PE=3 SV=1	14.2222	4	6	2	1	225	24.748	4.67	0.92	1.068	1.014	0.835	1.137	1.025
V9HWC4	Epididymis secretory sperm binding protein Li 132P OS=Homo sapiens GN=HEL-S-132P PE=2 SV=1	39.2	5	6	5	1	125	13.824	6.07	0.739	0.75	0.766	1.289	1.616	0.841
A0A140VJM4	Potassium channel tetramerisation domain containing 12 OS=Homo sapiens GN=KCTD12 PE=2 SV=1	12.9231	4	5	4	1	325	35.679	5.64	0.976	0.794	0.966	0.972	1.387	0.904
A0A075B716	40S ribosomal protein S17 OS=Homo sapiens GN=RPS17 PE=1 SV=1	21.9895	3	5	3	1	191	21.629	8.92	0.964	1.003	0.926	0.97	1.131	1.006
Q9BRK5	45 kDa calcium-binding protein OS=Homo sapiens GN=SDF4 PE=1 SV=1	11.8785	5	5	5	1	362	41.78	4.86	1.079	1.204	1.11	0.77	0.905	0.932
A0A024R6W0	Aspartate aminotransferase OS=Homo sapiens GN=GOT2 PE=4 SV=1	8.60465	4	6	4	1	430	47.445	9.01	1.009	1.002	0.978	0.827	1.129	1.054
A0A096LP69	CD99 antigen OS=Homo sapiens GN=CD99 PE=1 SV=1	17.9348	3	5	1	1	184	18.765	4.75	0.897	0.743	0.751	0.792	1.499	1.318
Q86UP2	Kinectin OS=Homo sapiens GN=KTN1 PE=1 SV=1	4.05306	6	6	6	1	1357	156.179	5.64	1.03	0.922	0.97	0.961	1.121	0.996
P30084	Enoyl-CoA hydratase, mitochondrial OS=Homo sapiens GN=ECHS1 PE=1 SV=4	15.8621	4	5	4	1	290	31.367	8.07	0.755	0.797	1.269	0.737	1.231	1.211
Q32P28	Prolyl 3-hydroxylase 1 OS=Homo sapiens GN=P3H1 PE=1 SV=2	5.57065	4	5	4	1	736	83.341	5.14	0.828	0.854	0.935	1.11	1.288	0.985
Q08209	Serine/threonine-protein phosphatase 2B catalytic subunit alpha isoform OS=Homo sapiens GN=PPP3CA PE=1 SV=1	6.90979	4	4	4	1	521	58.65	5.86	1.009	0.972	0.843	0.917	1.234	1.024
O75821	Eukaryotic translation initiation factor 3 subunit G OS=Homo sapiens GN=EIF3G PE=1 SV=2	13.75	4	4	4	1	320	35.589	6.13	0.994	0.874	0.886	0.994	1.214	1.038
P62195	26S proteasome regulatory subunit 8 OS=Homo sapiens GN=PSMC5 PE=1 SV=1	11.0837	5	5	4	1	406	45.597	7.55	0.937	0.928	0.947	0.999	1.19	0.999
P05164	Myeloperoxidase OS=Homo sapiens GN=MPO PE=1 SV=1	6.71141	5	5	5	1	745	83.815	8.97	0.457	0.499	2.49	1.537	0.53	0.486
P19320	Vascular cell adhesion protein 1 OS=Homo sapiens GN=VCAM1 PE=1 SV=1	4.73613	3	4	3	1	739	81.224	5.22	0.978	0.909	0.925	0.955	1.228	1.005
Q08378	Golgin subfamily A member 3 OS=Homo sapiens GN=GOLGA3 PE=1 SV=2	2.53672	4	5	4	1	1498	167.252	5.44	1.065	1.061	1.198	0.758	1.036	0.881
Q99969	Retinoic acid receptor responder protein 2 OS=Homo sapiens GN=RARRES2 PE=1 SV=1	19.0184	3	10	3	1	163	18.606	9.09	1.178	1.073	1.022	0.736	0.851	1.14
Q9NQC3	Reticulon-4 OS=Homo sapiens GN=RTN4 PE=1 SV=2	4.11074	3	5	3	1	1192	129.851	4.5	0.91	0.987	0.929	1.104	1.091	0.979
O75829	Leukocyte cell-derived chemotaxin 1 OS=Homo sapiens GN=CNMD PE=1 SV=1	7.78443	3	9	3	1	334	37.079	7.56	0.714	0.768	0.792	1.381	1.57	0.775
B2RCP7	cDNA, FLJ96197, highly similar to Homo sapiens connective tissue growth factor (CTGF), mRNA OS=Homo sapiens PE=2 SV=1	14.3266	5	5	5	1	349	37.985	8	0.952	1.075	0.917	0.723	1.032	1.302
O14960	Leukocyte cell-derived chemotaxin-2 OS=Homo sapiens GN=LECT2 PE=1 SV=2	17.8808	3	4	3	1	151	16.379	9.39	1.944	1.251	0.854	0.396	0.74	0.816
P23381	Tryptophan--tRNA ligase, cytoplasmic OS=Homo sapiens GN=WARS PE=1 SV=2	8.49257	4	4	4	1	471	53.132	6.23	0.965	0.843	0.974	1.351	1.063	0.803
P51571	Translocon-associated protein subunit delta OS=Homo sapiens GN=SSR4 PE=1 SV=1	19.6532	3	4	3	1	173	18.987	6.15	0.91	0.886	0.832	0.975	1.328	1.069
Q549N0	Cofilin 2 (Muscle), isoform CRA_a OS=Homo sapiens GN=CFL2 PE=2 SV=1	22.8916	3	6	1	1	166	18.725	7.88	1.255	1.085	0.933	0.865	0.923	0.939
P08697	Alpha-2-antiplasmin OS=Homo sapiens GN=SERPINF2 PE=1 SV=3	8.35031	4	5	4	1	491	54.531	6.29	0.948	0.978	0.838	1.202	0.655	1.379
E1NZA1	Peroxisome proliferator activated receptor interacting complex protein OS=Homo sapiens GN=PRIC295 PE=2 SV=1	2.43355	5	5	5	1	2671	292.558	7.43	0.933	1.024	1.177	0.871	1.02	0.975
O00391	Sulfhydryl oxidase 1 OS=Homo sapiens GN=QSOX1 PE=1 SV=3	5.75636	5	6	5	1	747	82.526	8.92	0.886	0.91	1.08	1.25	0.868	1.006
V9GYM3	Apolipoprotein A-II OS=Homo sapiens GN=APOA2 PE=1 SV=1	14.2857	3	5	3	1	133	14.905	8.27	0.778	0.837	0.995	1.543	0.491	1.356
P0C0S5	Histone H2A.Z OS=Homo sapiens GN=H2AFZ PE=1 SV=2	14.8438	2	7	1	1	128	13.545	10.58	0.873	0.8	0.797	1.315	1.264	0.952
Q59GX9	Ribosomal protein L5 variant (Fragment) OS=Homo sapiens PE=2 SV=1	10.5611	5	7	5	1	303	35.181	9.85	0.962	0.957	0.991	0.942	1.089	1.059
O43390	Heterogeneous nuclear ribonucleoprotein R OS=Homo sapiens GN=HNRNPR PE=1 SV=1	8.21485	4	5	2	1	633	70.899	8.13	1.149	1.064	0.995	0.784	1.064	0.944
P18077	60S ribosomal protein L35a OS=Homo sapiens GN=RPL35A PE=1 SV=2	38.1818	5	5	5	1	110	12.53	11.06	0.92	0.851	0.878	1.037	1.257	1.057
B2R829	cDNA, FLJ93711, highly similar to Homo sapiens myeloid cell nuclear differentiation antigen (MNDA), mRNA OS=Homo sapiens PE=2 SV=1	12.0393	5	6	5	1	407	45.821	9.76	0.646	0.723	2.493	0.55	0.618	0.97
Q01844	RNA-binding protein EWS OS=Homo sapiens GN=EWSR1 PE=1 SV=1	7.46951	4	7	4	1	656	68.436	9.33	1.03	0.982	1.113	0.85	1.139	0.885
Q6FGZ3	EPHX1 protein (Fragment) OS=Homo sapiens GN=EPHX1 PE=2 SV=1	8.35165	4	5	4	1	455	52.927	7.25	0.995	0.626	0.867	0.958	1.266	1.287
Q01469	Fatty acid-binding protein, epidermal OS=Homo sapiens GN=FABP5 PE=1 SV=3	20	3	5	3	1	135	15.155	7.01	1.003	0.907	1.066	0.909	1.395	0.72
P51858	Hepatoma-derived growth factor OS=Homo sapiens GN=HDGF PE=1 SV=1	16.6667	4	5	4	1	240	26.772	4.73	0.97	1.01	0.864	1.104	1.284	0.768
A8MUS3	60S ribosomal protein L23a OS=Homo sapiens GN=RPL23A PE=1 SV=1	21.6495	4	7	4	1	194	21.902	10.48	0.929	0.895	0.954	1.011	1.166	1.044
P13010	X-ray repair cross-complementing protein 5 OS=Homo sapiens GN=XRCC5 PE=1 SV=3	4.5082	3	4	3	1	732	82.652	5.81	1.002	0.845	0.916	1.08	1.281	0.875
A0A024RDR0	High-mobility group box 1, isoform CRA_a OS=Homo sapiens GN=HMGB1 PE=4 SV=1	20.4651	4	5	4	1	215	24.878	5.74	1.059	1.003	1.013	0.89	1.045	0.991
A0A0A8LC43	MHC class II antigen OS=Homo sapiens GN=HLA-DRB1 PE=2 SV=1	17.6692	5	5	1	1	266	30.092	7.47	0.589	0.248	0.405	1.812	2.072	0.873
E7DVW4	Epididymis secretory protein Li 104 OS=Homo sapiens GN=FABP4 PE=2 SV=1	15.9091	2	4	2	1	132	14.709	7.14	1.375	1.287	1.742	0.425	0.526	0.645
A0A0D6K9K6	MHC class I antigen OS=Homo sapiens GN=HLA-A PE=3 SV=2	12.0548	3	4	1	1	365	40.875	6	1.029	1.058	0.768	0.935	1.208	1.002
Q9UHV9	Prefoldin subunit 2 OS=Homo sapiens GN=PFDN2 PE=1 SV=1	20.7792	3	4	3	1	154	16.638	6.58	0.978	0.966	0.992	1.157	1.049	0.858
A0A1L7NY41	Polypeptide N-acetylgalactosaminyltransferase OS=Homo sapiens GN=GALNT2 PE=2 SV=1	6.10169	4	5	4	1	590	66.443	8.25	1.065	1.173	1.043	0.759	0.88	1.079
Q53Y06	ATPase, H+ transporting, lysosomal 31kDa, V1 subunit E isoform 1 OS=Homo sapiens GN=ATP6V1E1 PE=2 SV=1	15.4867	4	5	4	1	226	26.129	8	0.828	0.793	1.086	1.245	1.145	0.903
Q05DB4	HEBP2 protein (Fragment) OS=Homo sapiens GN=HEBP2 PE=2 SV=1	11.6822	2	4	2	1	214	24.014	5.38	1.076	1.074	0.895	0.946	1.118	0.891
Q4ZG40	Macrophage receptor with collagenous structure OS=Homo sapiens GN=MARCO PE=2 SV=1	6.53846	3	4	3	1	520	52.625	8.78	1.082	1.136	1.169	0.728	0.995	0.889
D3DUZ3	Interferon, gamma-inducible protein 16, isoform CRA_a OS=Homo sapiens GN=IFI16 PE=4 SV=1	7.09413	6	6	6	1	733	82.371	9.32	0.891	0.687	0.894	1.109	1.372	1.047
O43866	CD5 antigen-like OS=Homo sapiens GN=CD5L PE=1 SV=1	8.64553	3	4	3	1	347	38.063	5.47	0.827	0.894	1.086	1.869	0.516	0.808
P38117	Electron transfer flavoprotein subunit beta OS=Homo sapiens GN=ETFB PE=1 SV=3	14.902	4	4	4	1	255	27.826	8.1	1.084	1.033	1.06	0.794	0.954	1.076
A8K6T3	cDNA FLJ78674, highly similar to Homo sapiens desmocollin type 4 OS=Homo sapiens PE=2 SV=1	4.79911	5	7	5	1	896	99.916	6.15	1.732	1.397	0.951	0.464	0.715	0.741
P34897	Serine hydroxymethyltransferase, mitochondrial OS=Homo sapiens GN=SHMT2 PE=1 SV=3	8.53175	5	6	5	1	504	55.958	8.53	0.843	0.812	0.937	1.172	1.265	0.971
Q5TEC6	Histone H3 OS=Homo sapiens GN=HIST2H3PS2 PE=1 SV=1	30.8824	5	24	2	1	136	15.421	11.27	0.994	0.854	1.073	0.89	1.162	1.027
P13647	Keratin, type II cytoskeletal 5 OS=Homo sapiens GN=KRT5 PE=1 SV=3	5.42373	4	8	1	1	590	62.34	7.74	1.353	1.516	1.644	0.459	0.413	0.615
P61254	60S ribosomal protein L26 OS=Homo sapiens GN=RPL26 PE=1 SV=1	23.4483	4	5	4	1	145	17.248	10.55	0.889	0.88	0.834	1.043	1.348	1.006
Q9Y266	Nuclear migration protein nudC OS=Homo sapiens GN=NUDC PE=1 SV=1	12.9909	5	6	4	1	331	38.219	5.38	1.002	0.922	0.896	1.023	1.206	0.951
Q9UNF0	Protein kinase C and casein kinase substrate in neurons protein 2 OS=Homo sapiens GN=PACSIN2 PE=1 SV=2	7.61317	4	5	4	1	486	55.704	5.2	1.196	1.176	0.991	0.75	0.928	0.96
V9HWD8	Epididymis secretory sperm binding protein Li 163pA OS=Homo sapiens GN=HEL-S-163pA PE=2 SV=1	9.09091	4	4	4	1	495	54.22	5.86	0.845	0.999	1.24	1.452	0.706	0.758
Q08722	Leukocyte surface antigen CD47 OS=Homo sapiens GN=CD47 PE=1 SV=1	10.5263	4	5	4	1	323	35.191	7.21	1.092	1.028	0.818	0.921	1.101	1.04
Q53F64	Heterogeneous nuclear ribonucleoprotein AB isoform a variant (Fragment) OS=Homo sapiens PE=2 SV=1	11.4458	5	7	3	1	332	35.973	7.42	1.16	1.023	1.044	0.813	1.064	0.895
J3KNQ4	Alpha-parvin OS=Homo sapiens GN=PARVA PE=1 SV=1	10.6796	3	4	3	1	412	46.561	8.4	1.092	1.129	1.039	0.834	0.957	0.951
H0Y449	Nuclease-sensitive element-binding protein 1 (Fragment) OS=Homo sapiens GN=YBX1 PE=1 SV=1	20.0535	4	4	3	1	374	41.99	10.43	1.009	1.006	1.177	0.934	0.942	0.932
P27658	Collagen alpha-1(VIII) chain OS=Homo sapiens GN=COL8A1 PE=1 SV=2	6.72043	5	7	5	1	744	73.317	9.61	0.568	0.585	0.513	3.091	0.515	0.727
B4E290	cDNA FLJ50039, highly similar to Homo sapiens solute carrier family 25, member 24, transcript variant 1, mRNA OS=Homo sapiens PE=2 SV=1	8.59539	4	4	4	1	477	53.262	6.61	1.054	0.805	1.056	0.975	1.183	0.928
B3KN28	Phosphoacetylglucosamine mutase OS=Homo sapiens PE=2 SV=1	8.48708	5	5	5	1	542	59.828	6.25	0.866	0.895	0.836	1.017	1.293	1.093
A0A0S2Z4L3	Protein S isoform 2 (Fragment) OS=Homo sapiens GN=PROS1 PE=2 SV=1	6.49718	4	4	4	1	708	78.803	5.74	0.937	0.855	0.862	1.614	0.708	1.025
B5BUB1	RuvB-like helicase (Fragment) OS=Homo sapiens GN=RUVBL1 PE=2 SV=1	8.55263	4	4	4	1	456	50.184	6.42	0.923	0.933	1.002	1.127	1.054	0.961
P23526	Adenosylhomocysteinase OS=Homo sapiens GN=AHCY PE=1 SV=4	8.56481	4	5	3	1	432	47.685	6.34	0.928	0.918	0.946	1.079	1.189	0.94
H0YAC1	Plasma kallikrein (Fragment) OS=Homo sapiens GN=KLKB1 PE=1 SV=1	4.51895	3	4	3	1	686	76.833	8.06	0.78	0.891	1.052	1.816	0.652	0.808
B3KUE5	Phospholipid transfer protein, isoform CRA_c OS=Homo sapiens GN=PLTP PE=2 SV=1	7.9922	3	5	3	1	513	56.598	6.64	1.089	1.113	0.968	1.201	0.478	1.152
Q8TD47	40S ribosomal protein S4, Y isoform 2 OS=Homo sapiens GN=RPS4Y2 PE=2 SV=3	11.0266	3	4	1	1	263	29.277	10.08	0.652	0.723	0.727	1.141	1.499	1.258
P16035	Metalloproteinase inhibitor 2 OS=Homo sapiens GN=TIMP2 PE=1 SV=2	27.2727	5	6	5	1	220	24.383	7.49	0.952	0.928	1.379	0.803	0.898	1.039
A0A087WTP3	Far upstream element-binding protein 2 OS=Homo sapiens GN=KHSRP PE=1 SV=1	7.59494	4	4	3	1	711	72.982	7.71	0.933	0.761	0.804	1.134	1.356	1.011
P46977	Dolichyl-diphosphooligosaccharide--protein glycosyltransferase subunit STT3A OS=Homo sapiens GN=STT3A PE=1 SV=2	5.24823	4	5	4	1	705	80.477	8.07	0.964	0.917	0.986	1.028	1.112	0.993
P62280	40S ribosomal protein S11 OS=Homo sapiens GN=RPS11 PE=1 SV=3	22.1519	4	5	4	1	158	18.419	10.3	0.931	0.918	0.963	1.038	1.148	1.002
B4DWA6	cDNA FLJ60094, highly similar to F-actin capping protein subunit beta OS=Homo sapiens PE=2 SV=1	9.25373	3	4	3	1	335	37.459	6.14	0.93	0.839	0.709	0.933	1.463	1.125
P13646	Keratin, type I cytoskeletal 13 OS=Homo sapiens GN=KRT13 PE=1 SV=4	8.51528	4	4	2	1	458	49.557	4.96	0.999	1.218	1.626	0.749	0.656	0.753
P37108	Signal recognition particle 14 kDa protein OS=Homo sapiens GN=SRP14 PE=1 SV=2	41.9118	4	5	4	1	136	14.561	10.04	0.984	0.885	0.936	1.031	1.19	0.974
Q9UL78	Myosin-reactive immunoglobulin light chain variable region (Fragment) OS=Homo sapiens PE=2 SV=1	31.1927	2	9	1	1	109	11.639	8.29	0.868	1.117	1.043	1.652	0.653	0.668
Q58EX2	Protein sidekick-2 OS=Homo sapiens GN=SDK2 PE=1 SV=3	1.9337	5	5	5	1	2172	239.248	7.06	1.085	1.098	0.94	0.816	0.945	1.116
P51991	Heterogeneous nuclear ribonucleoprotein A3 OS=Homo sapiens GN=HNRNPA3 PE=1 SV=2	12.1693	4	6	3	1	378	39.571	9.01	0.971	0.837	0.984	0.951	1.245	1.012
B2RBR9	cDNA, FLJ95650, highly similar to Homo sapiens karyopherin (importin) beta 1 (KPNB1), mRNA OS=Homo sapiens PE=2 SV=1	3.3105	3	4	3	1	876	97.122	4.78	0.907	0.811	0.973	1.015	1.257	1.037
Q13724	Mannosyl-oligosaccharide glucosidase OS=Homo sapiens GN=MOGS PE=1 SV=5	5.1374	5	5	5	1	837	91.861	8.9	0.899	0.851	0.913	1.123	1.131	1.084
P52209	6-phosphogluconate dehydrogenase, decarboxylating OS=Homo sapiens GN=PGD PE=1 SV=3	7.66046	4	4	4	1	483	53.106	7.23	0.918	0.923	1.117	1.038	1.074	0.931
A0A024R098	AMP deaminase OS=Homo sapiens GN=AMPD2 PE=3 SV=1	5.34699	5	6	5	1	879	100.624	6.93	1.062	0.886	0.884	0.885	1.236	1.047
A0A024R4H0	Procollagen-lysine 1, 2-oxoglutarate 5-dioxygenase 1, isoform CRA_a OS=Homo sapiens GN=PLOD1 PE=4 SV=1	5.08941	3	3	3	1	727	83.497	6.95	0.839	1.038	0.984	1.339	0.956	0.844
P55795	Heterogeneous nuclear ribonucleoprotein H2 OS=Homo sapiens GN=HNRNPH2 PE=1 SV=1	12.4722	3	3	2	1	449	49.232	6.3	1.063	0.92	0.95	0.973	1.113	0.983
V9HW91	Epididymis secretory sperm binding protein Li 8a OS=Homo sapiens GN=HEL-S-8a PE=2 SV=1	17.029	5	5	5	1	276	30.589	7.21	1.105	0.949	0.902	1.002	1.121	0.921
Q14165	Malectin OS=Homo sapiens GN=MLEC PE=1 SV=1	15.0685	4	4	4	1	292	32.214	5.41	0.839	0.731	0.892	1.06	1.263	1.214
P78371	T-complex protein 1 subunit beta OS=Homo sapiens GN=CCT2 PE=1 SV=4	6.72897	4	5	4	1	535	57.452	6.46	0.943	0.852	0.931	1.024	1.283	0.966
B2R983	cDNA, FLJ94267, highly similar to Homo sapiens glutathione S-transferase omega 1 (GSTO1), mRNA OS=Homo sapiens PE=2 SV=1	15.7676	4	7	4	1	241	27.521	6.6	0.931	1.098	0.895	1.031	1.153	0.893
A8K2T4	cDNA FLJ78207, highly similar to Human complement protein component C7 mRNA OS=Homo sapiens PE=2 SV=1	4.74496	4	4	4	1	843	93.346	6.51	0.894	0.957	1.043	1.53	0.671	0.905
Q96HE7	ERO1-like protein alpha OS=Homo sapiens GN=ERO1A PE=1 SV=2	6.62393	2	3	2	1	468	54.358	5.68	0.852	0.79	0.986	1.3	1.208	0.864
Q9Y4K0	Lysyl oxidase homolog 2 OS=Homo sapiens GN=LOXL2 PE=1 SV=1	6.71835	5	5	5	1	774	86.668	6.38	0.913	1.311	1.247	0.771	0.744	1.014
Q9P299	Coatomer subunit zeta-2 OS=Homo sapiens GN=COPZ2 PE=2 SV=1	18.5714	3	3	3	1	210	23.533	5.17	0.929	0.969	0.976	0.947	1.192	0.987
Q0VG55	TNS1 protein OS=Homo sapiens GN=TNS1 PE=2 SV=1	2.44044	5	5	2	1	1721	184.181	7.96	1.041	0.944	0.953	0.903	1.087	1.071
A0A060CZ20	MHC class I antigen OS=Homo sapiens GN=HLA-A PE=3 SV=1	15.6164	4	4	1	1	365	40.924	6.84	0.856	0.854	0.901	1.069	1.259	1.061
Q53RD9	Fibulin-7 OS=Homo sapiens GN=FBLN7 PE=2 SV=1	8.20046	4	4	4	1	439	47.345	7.62	1.357	1.19	0.982	0.797	0.79	0.884
P55735	Protein SEC13 homolog OS=Homo sapiens GN=SEC13 PE=1 SV=3	15.8385	4	4	4	1	322	35.518	5.48	0.969	1.006	1.053	0.905	1.123	0.943
P27338	Amine oxidase [flavin-containing] B OS=Homo sapiens GN=MAOB PE=1 SV=3	10.7692	4	5	4	1	520	58.725	7.5	1.105	0.902	0.992	0.876	1.045	1.082
P62249	40S ribosomal protein S16 OS=Homo sapiens GN=RPS16 PE=1 SV=2	27.3973	6	9	6	1	146	16.435	10.21	0.95	0.878	0.83	0.887	1.338	1.116
A8K5S3	cDNA FLJ78449 OS=Homo sapiens PE=2 SV=1	10.1648	4	5	4	1	364	39.741	5.35	1.026	1.002	0.996	1.045	0.999	0.933
J3KN66	Torsin-1A-interacting protein 1 OS=Homo sapiens GN=TOR1AIP1 PE=1 SV=1	6.17696	4	4	4	1	599	67.781	7.9	0.949	0.802	0.932	1.045	1.239	1.034
A0A140VK70	Testis secretory sperm-binding protein Li 197a OS=Homo sapiens PE=2 SV=1	8.08314	3	3	3	1	433	48.603	5.95	0.937	0.876	0.881	1.014	1.266	1.026
A0A140VJR2	Testicular tissue protein Li 138 OS=Homo sapiens PE=2 SV=1	7.30223	4	4	4	1	493	54.513	6	0.975	0.999	0.949	1.056	1.114	0.908
P62854	40S ribosomal protein S26 OS=Homo sapiens GN=RPS26 PE=1 SV=3	20.8696	2	6	2	1	115	13.007	11	0.873	0.93	0.847	1.04	1.219	1.092
A0A024R118	Methyltransferase like 7A, isoform CRA_a OS=Homo sapiens GN=METTL7A PE=4 SV=1	11.0656	2	3	2	1	244	28.301	8.38	0.966	0.701	0.961	0.89	1.21	1.272
P50479	PDZ and LIM domain protein 4 OS=Homo sapiens GN=PDLIM4 PE=1 SV=2	11.2121	4	4	4	1	330	35.376	7.91	1.041	0.847	0.858	0.864	1.231	1.158
A0A024R687	Pleckstrin homology domain containing, family C (With FERM domain) member 1, isoform CRA_b OS=Homo sapiens GN=PLEKHC1 PE=4 SV=1	6.17647	4	5	4	1	680	77.811	6.7	1.031	0.93	0.873	0.942	1.214	1.012
P46776	60S ribosomal protein L27a OS=Homo sapiens GN=RPL27A PE=1 SV=2	19.5946	3	4	3	1	148	16.551	11	0.837	0.934	1.007	1.112	0.995	1.115
A8K6C9	cDNA FLJ78037, highly similar to Homo sapiens insulin-like growth factor 2 (somatomedin A), mRNA OS=Homo sapiens PE=2 SV=1	13.8889	2	3	2	1	180	20.159	9.32	0.557	0.513	0.547	3.189	0.585	0.609
Q00577	Transcriptional activator protein Pur-alpha OS=Homo sapiens GN=PURA PE=1 SV=2	10.559	4	5	4	1	322	34.889	6.44	1.052	1.013	0.962	0.848	1.159	0.966
Q9BQB4	Sclerostin OS=Homo sapiens GN=SOST PE=1 SV=1	17.8404	4	4	4	1	213	24.015	9.25	0.909	0.586	0.876	0.774	0.878	1.976
Q9NSD9	Phenylalanine--tRNA ligase beta subunit OS=Homo sapiens GN=FARSB PE=1 SV=3	4.9236	3	3	3	1	589	66.074	6.84	0.98	0.829	0.825	1.098	1.288	0.98
K7ER74	APOC4-APOC2 readthrough (NMD candidate) OS=Homo sapiens GN=APOC4-APOC2 PE=1 SV=1	15.1685	3	4	3	1	178	20.036	6.64	1.129	1.161	1.235	1.226	0.455	0.794
A0A0K0K1L8	Epididymis secretory sperm binding protein Li 129m OS=Homo sapiens GN=HEL-S-129m PE=2 SV=1	12.8514	3	4	3	1	249	28.705	6.02	1.064	0.923	0.966	1.039	1.069	0.939
A0A140GPP7	Prolyl endopeptidase FAP OS=Homo sapiens PE=4 SV=1	3.15789	2	3	2	1	760	87.701	6.55	1.06	1.202	1.208	1.07	0.804	0.656
Q6IPI1	60S ribosomal protein L29 OS=Homo sapiens GN=RPL29 PE=2 SV=1	18.6335	3	5	3	1	161	17.94	11.66	0.758	0.851	0.761	0.966	1.535	1.129
B7Z2B0	cDNA FLJ53470, highly similar to Calcium/calmodulin-dependent protein kinase type II delta chain (EC 2.7.11.17) OS=Homo sapiens PE=2 SV=1	6.5666	4	4	3	1	533	59.994	7.27	0.896	0.756	0.865	1.365	1.122	0.997
Q5T7Y6	Protein S100 OS=Homo sapiens GN=S100A1 PE=1 SV=1	14.966	2	20	2	1	147	15.885	4.48	0.94	1.04	0.874	0.915	1.126	1.105
P16070	CD44 antigen OS=Homo sapiens GN=CD44 PE=1 SV=3	5.25606	4	4	4	1	742	81.487	5.33	1.146	0.856	1.03	0.812	1.198	0.957
A8K8D9	Glucose-6-phosphate 1-dehydrogenase OS=Homo sapiens PE=2 SV=1	6.60194	4	4	4	1	515	59.277	6.73	0.966	0.917	1.111	0.794	1.151	1.061
Q53HU7	Eukaryotic translation initiation factor 3 subunit I (Fragment) OS=Homo sapiens PE=2 SV=1	9.53846	3	3	3	1	325	36.477	5.64	1.041	0.912	0.934	0.961	1.153	0.998
Q59EA2	Coronin (Fragment) OS=Homo sapiens PE=2 SV=1	5.78842	4	4	4	1	501	56.334	8.19	1.097	0.913	0.944	1.058	1.172	0.815
A0A024QYR8	Transmembrane 9 superfamily member OS=Homo sapiens GN=TM9SF2 PE=2 SV=1	7.23982	4	4	4	1	663	75.725	7.44	0.883	0.807	0.901	0.979	1.284	1.147
G8JLB6	Heterogeneous nuclear ribonucleoprotein H OS=Homo sapiens GN=HNRNPH1 PE=1 SV=1	8.68644	3	3	2	1	472	51.197	6.8	1.037	1.029	0.95	0.873	1.1	1.01
P04181	Ornithine aminotransferase, mitochondrial OS=Homo sapiens GN=OAT PE=1 SV=1	9.11162	3	3	3	1	439	48.504	7.03	1.05	0.992	0.863	1.003	1.137	0.954
P28070	Proteasome subunit beta type-4 OS=Homo sapiens GN=PSMB4 PE=1 SV=4	12.8788	3	3	3	1	264	29.185	5.97	0.871	1.075	1.011	0.988	1.145	0.91
Q6FII1	Glutathione S-transferase kappa OS=Homo sapiens GN=LOC51064 PE=2 SV=1	9.73451	2	3	2	1	226	25.48	8.41	0.904	0.836	0.982	1.008	1.241	1.029
Q9Y3U8	60S ribosomal protein L36 OS=Homo sapiens GN=RPL36 PE=1 SV=3	23.8095	3	4	3	1	105	12.246	11.59	0.917	0.868	0.829	1.191	1.18	1.015
Q6EMK4	Vasorin OS=Homo sapiens GN=VASN PE=1 SV=1	5.94354	4	4	4	1	673	71.668	7.39	0.791	0.778	0.717	1.03	1.478	1.206
Q6ZP37	cDNA FLJ26554 fis, clone LNF01773, highly similar to Galactokinase OS=Homo sapiens PE=2 SV=1	6.06061	2	4	2	1	396	42.925	7.24	1.042	1.032	0.965	0.914	1.095	0.95
O15143	Actin-related protein 2/3 complex subunit 1B OS=Homo sapiens GN=ARPC1B PE=1 SV=3	9.67742	4	4	2	1	372	40.923	8.35	0.931	0.944	1.129	0.901	1.149	0.945
Q14554	Protein disulfide-isomerase A5 OS=Homo sapiens GN=PDIA5 PE=1 SV=1	5.78035	3	3	3	1	519	59.556	7.91	0.791	0.902	0.986	1.013	1.256	1.052
B4DR61	Protein transport protein Sec61 subunit alpha isoform 1 OS=Homo sapiens GN=SEC61A1 PE=1 SV=1	5.60166	3	5	3	1	482	52.915	8.24	0.861	0.803	0.87	1.084	1.288	1.094
Q59GE4	Ribosomal protein S10 variant (Fragment) OS=Homo sapiens PE=4 SV=1	22.9885	4	4	3	1	174	19.847	9.91	0.978	0.939	0.879	0.937	1.166	1.102
Q9BRF8	Serine/threonine-protein phosphatase CPPED1 OS=Homo sapiens GN=CPPED1 PE=1 SV=3	12.1019	4	4	4	1	314	35.526	6.2	1.073	0.982	0.957	0.864	1.259	0.866
B2RAH5	cDNA, FLJ94919, highly similar to Homo sapiens protein phosphatase 1, regulatory (inhibitor) subunit 12A (PPP1R12A), mRNA OS=Homo sapiens PE=2 SV=1	3.59223	4	4	4	1	1030	115.259	5.43	1.006	0.801	0.852	1.158	1.267	0.916
Q96LD4	Tripartite motif-containing protein 47 OS=Homo sapiens GN=TRIM47 PE=1 SV=2	5.48589	3	3	3	1	638	69.488	6.44	1.129	0.976	0.833	0.795	1.203	1.065
B4E184	cDNA FLJ53267, highly similar to Optineurin OS=Homo sapiens PE=2 SV=1	6.92308	4	4	3	1	520	59.576	5.27	1.026	0.934	0.913	0.888	1.319	0.919
Q92688	Acidic leucine-rich nuclear phosphoprotein 32 family member B OS=Homo sapiens GN=ANP32B PE=1 SV=1	16.3347	4	4	2	1	251	28.77	4.06	1.007	1.151	1.128	0.943	0.91	0.861
Q6NSD4	Glutathione peroxidase OS=Homo sapiens GN=GPX1 PE=2 SV=1	26.8966	3	4	3	1	145	16.169	5.54	1.071	0.914	1.224	1.05	0.982	0.76
L7RXH5	Mitogen-activated protein kinase OS=Homo sapiens GN=MAPK3 PE=2 SV=1	8.17942	3	4	2	1	379	43.108	6.74	0.851	0.833	0.799	1.02	1.373	1.125
H0YNJ6	GMP reductase OS=Homo sapiens GN=GMPR2 PE=1 SV=1	9.36768	4	4	4	1	427	46.908	8.51	1.052	1.004	0.952	1.011	1.083	0.899
Q14403	Gamma-G globin (Fragment) OS=Homo sapiens PE=2 SV=1	18.7097	3	5	2	1	155	16.959	6.38	0.627	1.132	1.626	1.367	0.447	0.8
A0A0A8LC21	MHC class II antigen OS=Homo sapiens GN=HLA-DRB1 PE=2 SV=1	16.1654	5	5	1	1	266	29.961	7.74	1.01	0.566	0.726	1.565	1.359	0.774
A0A024QZF2	Related RAS viral (R-ras) oncogene homolog, isoform CRA_a OS=Homo sapiens GN=RRAS PE=4 SV=1	9.63303	2	3	1	1	218	23.466	6.93	1.039	0.875	0.842	0.92	1.208	1.117
I2G9F9	MHC class I antigen OS=Homo sapiens GN=HLA-C PE=2 SV=1	12.3656	3	3	1	1	372	41.243	6.8	1.123	0.803	0.98	0.848	1.269	0.977
P62917	60S ribosomal protein L8 OS=Homo sapiens GN=RPL8 PE=1 SV=2	16.3424	4	4	4	1	257	28.007	11.03	0.883	0.806	0.888	1.093	1.175	1.156
P60891	Ribose-phosphate pyrophosphokinase 1 OS=Homo sapiens GN=PRPS1 PE=1 SV=2	13.522	4	4	4	1	318	34.812	6.98	0.953	0.906	0.934	0.994	1.172	1.041
P05204	Non-histone chromosomal protein HMG-17 OS=Homo sapiens GN=HMGN2 PE=1 SV=3	30	3	8	3	1	90	9.387	9.99	0.995	0.943	0.937	1.049	1.251	0.826
A0A0A0MSS8	Aldo-keto reductase family 1 member C3 OS=Homo sapiens GN=AKR1C3 PE=1 SV=1	10.2167	4	5	4	1	323	36.844	7.94	1.352	1.125	0.948	0.711	0.866	0.999
Q59ET0	Glucan, branching enzyme 1 variant (Fragment) OS=Homo sapiens PE=2 SV=1	5.03979	4	4	4	1	754	86.059	6.93	1.041	1.02	1.071	0.876	1.001	0.991
Q6UWX4	HHIP-like protein 2 OS=Homo sapiens GN=HHIPL2 PE=1 SV=1	5.66298	5	5	5	1	724	80.728	9.01	1.053	1.948	1.088	0.557	0.667	0.686
Q9Y3F4	Serine-threonine kinase receptor-associated protein OS=Homo sapiens GN=STRAP PE=1 SV=1	8.28571	3	3	3	1	350	38.414	5.12	0.991	1.109	0.959	1.021	0.989	0.933
Q53FN7	BZW1 protein variant (Fragment) OS=Homo sapiens PE=2 SV=1	7.78302	4	4	4	1	424	48.587	6.11	1.052	1.23	1.14	0.842	0.811	0.925
P13640	Metallothionein-1G OS=Homo sapiens GN=MT1G PE=1 SV=2	32.2581	2	3	2	1	62	6.136	7.96	0.826	0.563	0.624	0.601	1.829	1.557
P25789	Proteasome subunit alpha type-4 OS=Homo sapiens GN=PSMA4 PE=1 SV=1	13.0268	3	3	3	1	261	29.465	7.72	0.967	0.976	0.922	0.988	1.187	0.961
Q8N142	Adenylosuccinate synthetase isozyme 1 OS=Homo sapiens GN=ADSSL1 PE=1 SV=1	8.97155	4	5	4	1	457	50.177	8.59	0.713	0.682	0.805	1.618	1.406	0.775
Q9UBX1	Cathepsin F OS=Homo sapiens GN=CTSF PE=1 SV=1	5.99174	3	3	3	1	484	53.332	8.22	1.067	1.005	0.96	0.969	0.822	1.176
B2R4F3	cDNA, FLJ92068, highly similar to Homo sapiens Rho GDP dissociation inhibitor (GDI) beta (ARHGDIB),mRNA OS=Homo sapiens PE=2 SV=1	10.9453	2	3	2	1	201	22.948	5.3	0.965	0.966	1.184	0.807	1.091	0.987
P54920	Alpha-soluble NSF attachment protein OS=Homo sapiens GN=NAPA PE=1 SV=3	12.2034	3	4	3	1	295	33.211	5.36	0.883	0.839	0.924	1.097	1.172	1.084
P49588	Alanine--tRNA ligase, cytoplasmic OS=Homo sapiens GN=AARS PE=1 SV=2	3.6157	4	4	4	1	968	106.743	5.53	0.898	0.85	0.889	1.112	1.237	1.014
O43242	26S proteasome non-ATPase regulatory subunit 3 OS=Homo sapiens GN=PSMD3 PE=1 SV=2	8.42697	5	5	5	1	534	60.939	8.44	0.961	0.863	1.053	1.136	1	0.988
P62316	Small nuclear ribonucleoprotein Sm D2 OS=Homo sapiens GN=SNRPD2 PE=1 SV=1	31.3559	4	4	4	1	118	13.518	9.91	1.013	0.837	0.909	1.003	1.226	1.012
Q4LE58	eIF4G1 variant protein (Fragment) OS=Homo sapiens GN=EIF4G1 variant protein PE=2 SV=1	2.77094	5	5	5	1	1624	178.045	5.31	0.908	0.895	0.948	0.917	1.302	1.031
Q86Y38	Xylosyltransferase 1 OS=Homo sapiens GN=XYLT1 PE=1 SV=1	4.27529	4	4	4	1	959	107.501	9.22	0.956	0.962	0.895	1.319	1.007	0.86
A0A0S2Z6I4	Vitamin K epoxide reductase complex subunit 1 isoform 1 (Fragment) OS=Homo sapiens GN=VKORC1 PE=2 SV=1	12.8834	2	3	2	1	163	18.223	9.36	0.832	0.855	0.799	1.298	1.231	0.985
O95831	Apoptosis-inducing factor 1, mitochondrial OS=Homo sapiens GN=AIFM1 PE=1 SV=1	5.87276	4	4	4	1	613	66.859	8.95	1.049	0.846	1.025	0.918	1.089	1.073
A0A024R2Q4	Ribosomal protein L15 OS=Homo sapiens GN=RPL15 PE=3 SV=1	18.1373	4	4	4	1	204	24.131	11.62	0.859	0.839	0.921	1.076	1.28	1.024
Q13596	Sorting nexin-1 OS=Homo sapiens GN=SNX1 PE=1 SV=3	5.9387	3	3	3	1	522	59.033	5.15	1.086	0.985	0.954	0.854	1.206	0.915
Q9UHQ9	NADH-cytochrome b5 reductase 1 OS=Homo sapiens GN=CYB5R1 PE=1 SV=1	10.4918	3	4	3	1	305	34.073	9.38	0.987	0.956	0.926	0.911	1.202	1.017
Q53HB3	Proteasome 26S ATPase subunit 1 variant (Fragment) OS=Homo sapiens PE=1 SV=1	10.9091	4	4	3	1	440	49.182	6.21	1.047	0.979	0.889	0.952	1.108	1.025
P62277	40S ribosomal protein S13 OS=Homo sapiens GN=RPS13 PE=1 SV=2	21.8543	4	5	4	1	151	17.212	10.54	0.875	0.913	0.893	0.997	1.215	1.107
O15061	Synemin OS=Homo sapiens GN=SYNM PE=1 SV=2	2.30032	3	3	3	1	1565	172.663	5.16	1.1	0.952	0.732	0.885	1.277	1.054
A0A087X2I1	26S proteasome regulatory subunit 10B OS=Homo sapiens GN=PSMC6 PE=1 SV=1	8.933	3	3	3	1	403	45.768	7.78	0.959	0.909	0.966	1.03	1.131	1.005
P39687	Acidic leucine-rich nuclear phosphoprotein 32 family member A OS=Homo sapiens GN=ANP32A PE=1 SV=1	16.4659	4	4	2	1	249	28.568	4.09	1.103	1.144	0.842	1.046	1.056	0.809
P62701	40S ribosomal protein S4, X isoform OS=Homo sapiens GN=RPS4X PE=1 SV=2	15.2091	4	4	2	1	263	29.579	10.15	0.958	1.011	0.965	0.975	1.097	0.993
A0A024R718	Pre-B-cell colony enhancing factor 1, isoform CRA_a OS=Homo sapiens GN=PBEF1 PE=4 SV=1	7.33198	4	5	4	1	491	55.487	7.15	0.903	0.836	1.543	0.913	0.894	0.911
O15173	Membrane-associated progesterone receptor component 2 OS=Homo sapiens GN=PGRMC2 PE=1 SV=1	12.5561	2	3	1	1	223	23.804	4.88	0.924	1.05	1.082	0.991	1.075	0.879
J3KN36	Nodal modulator 3 OS=Homo sapiens GN=NOMO3 PE=1 SV=1	3.63062	3	3	3	1	1267	139.293	5.67	0.944	0.945	0.988	1.018	1.094	1.011
Q53Z07	NPC-A-16 OS=Homo sapiens GN=RPL9 PE=2 SV=1	22.9167	4	6	4	1	192	21.85	9.95	1.05	1.068	1.072	0.93	0.975	0.905
A8K4T6	cDNA FLJ76282, highly similar to Homo sapiens proteasome (prosome, macropain) 26S subunit, non-ATPase, 5 (PSMD5), mRNA OS=Homo sapiens PE=2 SV=1	8.33333	3	3	3	1	504	56.188	5.57	0.911	0.842	0.927	0.961	1.274	1.085
A0A146E5L3	Mesenchymal stromal cell-and fibroblast-expressing Linx paralogue OS=Homo sapiens GN=Meflin PE=2 SV=1	8.17757	3	3	3	1	428	45.968	5.15	0.783	0.938	0.78	1.587	0.925	0.987
Q9UKG1	DCC-interacting protein 13-alpha OS=Homo sapiens GN=APPL1 PE=1 SV=1	5.21862	3	4	3	1	709	79.614	5.41	0.941	0.897	0.907	1.179	1.084	0.992
O15460	Prolyl 4-hydroxylase subunit alpha-2 OS=Homo sapiens GN=P4HA2 PE=1 SV=1	8.03738	4	4	4	1	535	60.864	5.71	0.84	0.944	0.864	1.134	1.253	0.966
B2R815	cDNA, FLJ93695, highly similar to Homo sapiens serpin peptidase inhibitor, clade A (alpha-1 antiproteinase, antitrypsin), member 4 (SERPINA4), mRNA OS=Homo sapiens PE=2 SV=1	8.8993	4	4	4	1	427	48.495	7.75	0.926	1.079	1.036	1.18	0.709	1.071
Q6ZR64	HBV PreS1-transactivated protein 1 OS=Homo sapiens GN=MXRA7 PE=1 SV=1	16.9014	4	4	1	1	213	23.397	6.52	0.876	0.801	0.721	1.154	1.355	1.093
A0A1B0GW77	Alpha-aminoadipic semialdehyde dehydrogenase OS=Homo sapiens GN=ALDH7A1 PE=1 SV=1	6.31769	3	3	3	1	554	59.995	8.18	0.977	0.878	0.86	0.894	1.272	1.119
P13073	Cytochrome c oxidase subunit 4 isoform 1, mitochondrial OS=Homo sapiens GN=COX4I1 PE=1 SV=1	19.5266	3	3	3	1	169	19.564	9.51	0.885	0.773	0.953	1.014	1.21	1.165
P38606	V-type proton ATPase catalytic subunit A OS=Homo sapiens GN=ATP6V1A PE=1 SV=2	6.80713	4	4	4	1	617	68.26	5.52	0.785	0.78	1.159	1.107	1.194	0.975
A0A125QYY9	IBM-B2 heavy chain variable region (Fragment) OS=Homo sapiens PE=2 SV=1	19.5122	2	3	2	1	123	13.561	7.12	0.932	0.845	0.542	1.275	1.155	1.251
B2R5H0	Protein S100 OS=Homo sapiens PE=2 SV=1	23.8095	3	7	3	1	105	11.717	7.18	1.032	0.889	0.944	1.012	1.141	0.982
Q5JWF2	Guanine nucleotide-binding protein G(s) subunit alpha isoforms XLas OS=Homo sapiens GN=GNAS PE=1 SV=2	3.18226	3	4	3	1	1037	110.956	5.03	0.83	0.787	0.785	1.203	1.219	1.176
A2A3R6	40S ribosomal protein S6 OS=Homo sapiens GN=RPS6 PE=2 SV=1	11.245	3	3	3	1	249	28.663	10.84	0.941	0.888	0.96	1.171	1.091	0.949
Q9NZW5	MAGUK p55 subfamily member 6 OS=Homo sapiens GN=MPP6 PE=1 SV=2	5	3	3	3	1	540	61.079	6.18	0.827	0.78	0.828	1.006	1.331	1.229
O75935	Dynactin subunit 3 OS=Homo sapiens GN=DCTN3 PE=1 SV=1	18.2796	4	4	4	1	186	21.106	5.47	1.048	1.021	1	0.948	1.088	0.895
P26447	Protein S100-A4 OS=Homo sapiens GN=S100A4 PE=1 SV=1	25.7426	3	10	3	1	101	11.721	6.11	1.111	1.087	0.977	0.91	1.033	0.881
B2RDI5	cDNA, FLJ96627, highly similar to Homo sapiens calpain 1, (mu/I) large subunit (CAPN1), mRNA OS=Homo sapiens PE=2 SV=1	3.78151	3	3	3	1	714	81.845	5.54	0.876	0.866	0.888	1.087	1.249	1.033
P15121	Aldose reductase OS=Homo sapiens GN=AKR1B1 PE=1 SV=3	9.81013	4	4	4	1	316	35.83	6.98	1.071	1.16	1.062	0.997	0.94	0.771
Q6NUQ4	Transmembrane protein 214 OS=Homo sapiens GN=TMEM214 PE=1 SV=2	4.78955	3	3	3	1	689	77.101	9.14	0.948	1.007	0.982	1	1.038	1.025
A8K878	Mesencephalic astrocyte-derived neurotrophic factor OS=Homo sapiens GN=MANF PE=1 SV=1	23.2432	4	4	4	1	185	21.13	8.92	0.929	1.046	1.088	1.051	1.067	0.819
F8VXU5	Vacuolar protein sorting-associated protein 29 OS=Homo sapiens GN=VPS29 PE=1 SV=1	14.486	3	3	3	1	214	23.965	8.18	0.987	1.073	1.309	0.826	0.985	0.82
P23634	Plasma membrane calcium-transporting ATPase 4 OS=Homo sapiens GN=ATP2B4 PE=1 SV=2	2.65915	3	4	3	1	1241	137.833	6.6	1.073	0.916	0.956	0.902	1.089	1.064
B7ZLW0	LPP protein OS=Homo sapiens GN=LPP PE=2 SV=1	8.16993	3	3	3	1	612	65.732	7.37	1.04	0.785	0.818	1.029	1.318	1.009
Q59G88	Coronin (Fragment) OS=Homo sapiens PE=3 SV=1	5.91398	3	5	3	1	558	59.576	8.13	0.764	0.709	1.739	1.062	1.011	0.716
B4DPV7	cDNA FLJ54534, highly similar to Homo sapiens cysteinyl-tRNA synthetase (CARS), transcript variant 3, mRNA OS=Homo sapiens PE=2 SV=1	2.5958	2	3	2	1	809	91.96	7.08	0.773	0.759	0.813	1.388	1.356	0.912
Q14696	LRP chaperone MESD OS=Homo sapiens GN=MESD PE=1 SV=2	17.094	3	3	3	1	234	26.06	7.78	0.92	0.922	0.864	1.114	1.141	1.038
Q597H1	Transformation-related protein 14 OS=Homo sapiens GN=TRG14 PE=2 SV=1	11.4213	3	5	3	1	394	42.792	5.82	0.868	0.896	0.936	1.057	1.213	1.03
Q9UL85	Myosin-reactive immunoglobulin kappa chain variable region (Fragment) OS=Homo sapiens PE=2 SV=1	22.9358	2	5	1	1	109	11.754	8.51	0.789	0.824	0.941	1.332	0.998	1.116
Q15363	Transmembrane emp24 domain-containing protein 2 OS=Homo sapiens GN=TMED2 PE=1 SV=1	18.408	4	4	4	1	201	22.746	5.17	0.851	0.831	0.743	0.988	1.279	1.309
Q8TAL6	Fin bud initiation factor homolog OS=Homo sapiens GN=FIBIN PE=1 SV=1	17.0616	4	5	4	1	211	24.258	5.49	1.524	1.323	1.279	0.435	0.531	0.907
Q03692	Collagen alpha-1(X) chain OS=Homo sapiens GN=COL10A1 PE=1 SV=2	2.94118	2	8	2	1	680	66.117	9.67	0.587	0.527	0.76	1.252	1.197	1.678
Q00765	Receptor expression-enhancing protein 5 OS=Homo sapiens GN=REEP5 PE=1 SV=3	10.0529	2	3	2	1	189	21.479	8.1	1.051	0.907	0.924	0.984	1.19	0.944
O14602	Eukaryotic translation initiation factor 1A, Y-chromosomal OS=Homo sapiens GN=EIF1AY PE=1 SV=4	12.5	2	3	2	1	144	16.432	5.24	0.995	0.963	0.907	1.05	1.18	0.905
Q59EQ5	Cysteine and glycine-rich protein 1 variant (Fragment) OS=Homo sapiens PE=2 SV=1	13.8365	2	3	1	1	159	17.139	8.73	1.033	0.934	1.03	0.781	1.234	0.989
Q9NYL4	Peptidyl-prolyl cis-trans isomerase FKBP11 OS=Homo sapiens GN=FKBP11 PE=1 SV=1	8.95522	2	3	2	1	201	22.166	9.39	0.927	0.908	1.054	1.017	1.086	1.008
A8K0T9	cDNA FLJ75422, highly similar to Homo sapiens capping protein (actin filament) muscle Z-line, alpha 1, mRNA OS=Homo sapiens PE=2 SV=1	11.8881	3	4	2	1	286	32.888	5.69	1.129	1.095	1.12	0.776	0.889	0.99
Q96JB5	CDK5 regulatory subunit-associated protein 3 OS=Homo sapiens GN=CDK5RAP3 PE=1 SV=2	6.32411	3	3	3	1	506	56.885	4.75	0.976	1.01	0.988	0.995	1.056	0.974
Q13425	Beta-2-syntrophin OS=Homo sapiens GN=SNTB2 PE=1 SV=1	5.74074	3	3	2	1	540	57.913	8.82	1.014	0.872	0.912	0.862	1.215	1.127
Q9UK22	F-box only protein 2 OS=Homo sapiens GN=FBXO2 PE=1 SV=2	11.4865	2	5	2	1	296	33.307	4.37	1.213	1.114	1.021	0.78	0.754	1.118
A8K4W2	cDNA FLJ78635, highly similar to Homo sapiens ATP synthase, H+ transporting, mitochondrial F0 complex, subunit b, isoform 1 (ATP5F1), transcript variant 1, mRNA OS=Homo sapiens PE=2 SV=1	10.9375	3	3	3	1	256	28.862	9.36	1.05	0.796	0.924	0.93	1.19	1.109
P08237	ATP-dependent 6-phosphofructokinase, muscle type OS=Homo sapiens GN=PFKM PE=1 SV=2	3.97436	4	5	3	1	780	85.128	7.99	1.051	1.026	0.938	0.821	1.125	1.039
Q15691	Microtubule-associated protein RP/EB family member 1 OS=Homo sapiens GN=MAPRE1 PE=1 SV=3	9.32836	3	3	3	1	268	29.98	5.14	1.075	1.077	1.179	0.879	0.991	0.799
Q14019	Coactosin-like protein OS=Homo sapiens GN=COTL1 PE=1 SV=3	21.831	4	4	4	1	142	15.935	5.67	0.925	0.827	1.05	1.216	1.162	0.821
B2R802	cDNA, FLJ93681, highly similar to Homo sapiens small nuclear ribonucleoprotein polypeptide A (SNRPA), mRNA OS=Homo sapiens PE=2 SV=1	11.7021	4	4	4	1	282	31.287	9.86	0.952	0.885	0.907	0.991	1.286	0.978
P61604	10 kDa heat shock protein, mitochondrial OS=Homo sapiens GN=HSPE1 PE=1 SV=2	19.6078	2	3	2	1	102	10.925	8.92	0.901	0.819	1.021	0.992	1.209	1.058
Q16222	UDP-N-acetylhexosamine pyrophosphorylase OS=Homo sapiens GN=UAP1 PE=1 SV=3	6.51341	4	4	4	1	522	58.732	6.33	1.397	1.034	0.717	1.163	0.817	0.872
H9ZYJ2	Thioredoxin OS=Homo sapiens GN=TXN PE=2 SV=1	31.4286	3	8	3	1	105	11.73	4.92	0.889	0.928	0.885	0.991	1.418	0.889
A0A075B6S2	Immunoglobulin kappa variable 2D-29 OS=Homo sapiens GN=IGKV2D-29 PE=3 SV=1	16.6667	2	3	1	1	120	13.135	7.12	0.824	1.246	1.284	1.506	0.452	0.688
Q6IPH7	RPL14 protein OS=Homo sapiens GN=RPL14 PE=1 SV=1	13.6364	2	3	2	1	220	23.772	10.93	0.874	0.869	0.84	0.927	1.364	1.127
A0A075M2N1	MHC class II antigen OS=Homo sapiens PE=3 SV=1	13.5338	4	4	1	1	266	29.806	8.27	0.39	0.672	1.355	1.14	2.062	0.38
Q16853	Membrane primary amine oxidase OS=Homo sapiens GN=AOC3 PE=1 SV=3	3.53866	3	4	3	1	763	84.568	6.52	1.255	0.941	1.677	0.626	0.643	0.858
F6WQW2	Ran-specific GTPase-activating protein OS=Homo sapiens GN=RANBP1 PE=1 SV=1	9.71223	3	4	3	1	278	31.884	8.75	0.927	0.927	1.012	0.945	1.272	0.917
O95817	BAG family molecular chaperone regulator 3 OS=Homo sapiens GN=BAG3 PE=1 SV=3	4.52174	3	3	3	1	575	61.557	6.95	1.056	0.934	0.818	0.921	1.252	1.019
Q9Y2A7	Nck-associated protein 1 OS=Homo sapiens GN=NCKAP1 PE=1 SV=1	2.39362	3	3	3	1	1128	128.707	6.62	0.951	0.898	0.934	0.933	1.195	1.09
Q9P2B2	Prostaglandin F2 receptor negative regulator OS=Homo sapiens GN=PTGFRN PE=1 SV=2	3.18544	3	3	3	1	879	98.495	6.61	1.217	1.091	0.972	0.896	0.873	0.95
P08572	Collagen alpha-2(IV) chain OS=Homo sapiens GN=COL4A2 PE=1 SV=4	2.1028	3	3	3	1	1712	167.449	8.66	0.864	0.834	0.862	1.439	0.969	1.031
A0A024RB05	Tetraspanin OS=Homo sapiens GN=CD63 PE=3 SV=1	4.20168	1	4	1	1	238	25.619	7.81	0.94	1.008	0.978	0.894	1.147	1.034
O14828	Secretory carrier-associated membrane protein 3 OS=Homo sapiens GN=SCAMP3 PE=1 SV=3	6.62824	2	3	2	1	347	38.262	7.64	1.025	0.881	0.847	1.015	1.126	1.105
P26599	Polypyrimidine tract-binding protein 1 OS=Homo sapiens GN=PTBP1 PE=1 SV=1	6.21469	4	4	4	1	531	57.186	9.17	1.015	0.887	0.931	0.969	1.286	0.913
P61803	Dolichyl-diphosphooligosaccharide--protein glycosyltransferase subunit DAD1 OS=Homo sapiens GN=DAD1 PE=1 SV=3	26.5487	3	3	3	1	113	12.489	7.08	0.908	0.801	0.782	1.104	1.23	1.173
V9HW77	Epididymis luminal protein 211 OS=Homo sapiens GN=HEL-211 PE=2 SV=1	11.0236	3	3	3	1	381	42.648	5.59	0.769	0.735	1.143	1.024	1.2	1.129
P50897	Palmitoyl-protein thioesterase 1 OS=Homo sapiens GN=PPT1 PE=1 SV=1	7.18954	2	3	2	1	306	34.171	6.52	0.974	0.923	1.029	1.111	1.01	0.953
P55263	Adenosine kinase OS=Homo sapiens GN=ADK PE=1 SV=2	7.73481	4	5	4	1	362	40.52	6.7	0.824	0.805	0.786	1.181	1.543	0.861
Q4ZHG4	Fibronectin type III domain-containing protein 1 OS=Homo sapiens GN=FNDC1 PE=2 SV=4	2.05913	3	4	3	1	1894	205.433	9.32	0.913	1.077	1.443	0.9	0.69	0.976
P20618	Proteasome subunit beta type-1 OS=Homo sapiens GN=PSMB1 PE=1 SV=2	9.54357	2	3	2	1	241	26.472	8.13	0.895	0.911	1.071	0.694	0.959	1.47
P30040	Endoplasmic reticulum resident protein 29 OS=Homo sapiens GN=ERP29 PE=1 SV=4	12.6437	3	4	3	1	261	28.975	7.31	0.911	0.911	1.038	1.037	1.092	1.012
B2R6P3	cDNA, FLJ93047, highly similar to Homo sapiens matrix metallopeptidase 14 (membrane-inserted) (MMP14), mRNA OS=Homo sapiens PE=2 SV=1	4.811	3	5	3	1	582	65.807	7.77	0.918	1.103	1.149	0.993	0.925	0.912
Q9UIU0	Dihydropyridine receptor alpha 2 subunit OS=Homo sapiens GN=CACNA2D1 PE=4 SV=1	2.79279	4	4	4	1	1110	125.229	5.36	0.917	0.926	0.919	1.148	1.243	0.847
A0A140VKE9	Testis tissue sperm-binding protein Li 66n OS=Homo sapiens PE=2 SV=1	6.73981	3	4	3	1	638	71.412	5.2	0.963	0.866	0.898	0.852	1.401	1.02
A0A0B4J2C3	Translationally-controlled tumor protein OS=Homo sapiens GN=TPT1 PE=1 SV=1	14.2132	3	4	3	1	197	22.559	5.24	0.972	0.963	0.925	1.018	1.136	0.985
A8K5U9	cDNA FLJ75056, highly similar to Homo sapiens phosphatidylinositol binding clathrin assembly protein (PICALM), mRNA OS=Homo sapiens PE=2 SV=1	3.98773	3	3	3	1	652	70.711	7.62	1.033	0.869	0.852	0.913	1.318	1.015
B7Z8W8	Reticulon OS=Homo sapiens PE=2 SV=1	1.84109	2	3	2	1	1032	112.513	4.96	0.932	0.902	1.1	1.092	1.051	0.923
P12081	Histidine--tRNA ligase, cytoplasmic OS=Homo sapiens GN=HARS PE=1 SV=2	7.46562	4	4	4	1	509	57.374	5.88	0.894	0.949	1.133	1.123	0.992	0.908
P22695	Cytochrome b-c1 complex subunit 2, mitochondrial OS=Homo sapiens GN=UQCRC2 PE=1 SV=3	7.94702	3	3	3	1	453	48.413	8.63	0.97	0.778	0.938	0.896	1.159	1.26
O00231	26S proteasome non-ATPase regulatory subunit 11 OS=Homo sapiens GN=PSMD11 PE=1 SV=3	7.81991	4	4	4	1	422	47.434	6.48	0.883	0.972	1.068	0.962	1.077	1.038
P62070	Ras-related protein R-Ras2 OS=Homo sapiens GN=RRAS2 PE=1 SV=1	9.31373	2	3	1	1	204	23.385	6.01	1.019	1.039	0.985	0.841	0.944	1.172
P84157	Matrix-remodeling-associated protein 7 OS=Homo sapiens GN=MXRA7 PE=1 SV=1	17.6471	3	3	1	1	204	21.452	4.26	1.051	0.961	1.055	0.94	1.051	0.942
Q6N0B1	Succinate-CoA ligase subunit beta (Fragment) OS=Homo sapiens GN=DKFZp686D0880 PE=2 SV=1	6.35593	3	3	3	1	472	51.168	6.67	1.066	0.845	0.975	0.868	1.132	1.114
P49721	Proteasome subunit beta type-2 OS=Homo sapiens GN=PSMB2 PE=1 SV=1	12.9353	3	4	3	1	201	22.822	7.02	0.856	0.864	0.932	1.068	1.232	1.048
J3QRS3	Myosin regulatory light chain 12A OS=Homo sapiens GN=MYL12A PE=1 SV=1	14.6893	3	4	3	1	177	20.444	4.75	0.978	0.814	0.663	1.079	1.482	0.984
P37235	Hippocalcin-like protein 1 OS=Homo sapiens GN=HPCAL1 PE=1 SV=3	16.0622	3	3	3	1	193	22.299	5.35	0.757	0.716	0.768	1.243	1.38	1.136
Q9NT22	EMILIN-3 OS=Homo sapiens GN=EMILIN3 PE=1 SV=2	3.5248	3	4	3	1	766	82.596	7.72	1.755	1.518	1.077	0.411	0.535	0.703
P28799	Granulins OS=Homo sapiens GN=GRN PE=1 SV=2	4.21585	3	4	3	1	593	63.5	6.83	1.277	1.171	1.119	0.654	0.806	0.974
A8K2Q6	Peptidyl-prolyl cis-trans isomerase OS=Homo sapiens PE=2 SV=1	11.3208	4	7	3	1	212	22.703	8.4	1.147	1.135	1.093	0.898	0.686	1.041
O43252	Bifunctional 3'-phosphoadenosine 5'-phosphosulfate synthase 1 OS=Homo sapiens GN=PAPSS1 PE=1 SV=2	5.12821	3	4	1	1	624	70.788	6.86	0.753	0.924	1.048	0.9	1.166	1.209
E5RHG6	Tubulin-specific chaperone A OS=Homo sapiens GN=TBCA PE=1 SV=2	19.8473	3	3	3	1	131	15.053	5.16	0.918	0.951	1.008	1.23	1.138	0.755
A0A024R994	Copine III, isoform CRA_a OS=Homo sapiens GN=CPNE3 PE=4 SV=1	7.63501	3	4	3	1	537	60.092	5.85	0.993	1.089	1.146	0.909	0.818	1.045
B3KML1	cDNA FLJ11308 fis, clone PLACE1010074, highly similar to Sorting nexin-2 OS=Homo sapiens PE=2 SV=1	6.1657	3	3	3	1	519	58.436	5.06	0.985	0.901	0.88	0.931	1.291	1.012
P25788	Proteasome subunit alpha type-3 OS=Homo sapiens GN=PSMA3 PE=1 SV=2	10.5882	3	3	3	1	255	28.415	5.33	0.973	1.004	0.903	1.129	1.115	0.874
A0A024R371	PRA1 family protein OS=Homo sapiens GN=ARL6IP5 PE=3 SV=1	19.6809	3	3	3	1	188	21.6	9.77	1.037	0.85	0.774	0.952	1.318	1.069
B2R888	Monocyte differentiation antigen CD14 OS=Homo sapiens PE=2 SV=1	9.6	3	4	3	1	375	40.023	6.23	0.999	1.061	1.139	0.93	0.781	1.09
O75569	Interferon-inducible double-stranded RNA-dependent protein kinase activator A OS=Homo sapiens GN=PRKRA PE=1 SV=1	8.30671	3	3	3	1	313	34.383	8.41	1	0.916	0.885	0.882	1.209	1.108
Q9BTV4	Transmembrane protein 43 OS=Homo sapiens GN=TMEM43 PE=1 SV=1	6.75	3	5	3	1	400	44.847	8.13	1.118	0.93	0.804	0.869	1.103	1.177
Q5HYD7	Phosphoinositide phospholipase C OS=Homo sapiens GN=DKFZp686K101 PE=4 SV=1	3.4749	3	4	3	1	777	88.06	7.14	0.819	0.809	0.868	0.883	1.491	1.13
P50570	Dynamin-2 OS=Homo sapiens GN=DNM2 PE=1 SV=2	3.7931	4	4	4	1	870	98.003	7.44	1.044	0.939	0.971	0.83	1.209	1.008
O43776	Asparagine--tRNA ligase, cytoplasmic OS=Homo sapiens GN=NARS PE=1 SV=1	4.19708	2	4	2	1	548	62.903	6.25	0.934	0.845	0.861	1.015	1.274	1.07
P46779	60S ribosomal protein L28 OS=Homo sapiens GN=RPL28 PE=1 SV=3	18.9781	3	4	3	1	137	15.738	12.02	0.778	0.835	0.794	1.106	1.39	1.097
Q12841	Follistatin-related protein 1 OS=Homo sapiens GN=FSTL1 PE=1 SV=1	8.11688	3	3	3	1	308	34.963	5.52	1.051	1.152	0.908	1.116	0.999	0.774
A0A024R125	Protein kinase, AMP-activated, gamma 1 non-catalytic subunit, isoform CRA_a OS=Homo sapiens GN=PRKAG1 PE=4 SV=1	7.55287	3	3	3	1	331	37.556	6.92	0.858	0.884	0.943	0.912	1.332	1.071
A0A0A0MTH3	Integrin-linked protein kinase OS=Homo sapiens GN=ILK PE=1 SV=1	7.66046	4	5	4	1	483	54.577	7.97	1.063	0.93	0.848	0.837	1.283	1.04
P62888	60S ribosomal protein L30 OS=Homo sapiens GN=RPL30 PE=1 SV=2	21.7391	2	4	2	1	115	12.776	9.63	0.948	0.853	0.805	0.967	1.339	1.088
A0A0D9SF53	ATP-dependent RNA helicase DDX3X OS=Homo sapiens GN=DDX3X PE=1 SV=1	5.04775	3	3	3	1	733	81.426	8.07	0.922	0.849	0.947	0.809	1.305	1.168
G3V3D1	Epididymal secretory protein E1 (Fragment) OS=Homo sapiens GN=NPC2 PE=1 SV=1	11.7647	3	3	3	1	221	23.684	6.73	1.053	0.972	1.007	1.12	1.093	0.756
P54709	Sodium/potassium-transporting ATPase subunit beta-3 OS=Homo sapiens GN=ATP1B3 PE=1 SV=1	8.96057	3	4	3	1	279	31.492	8.35	1.088	1.015	0.892	0.809	1.122	1.074
Q9Y3I0	tRNA-splicing ligase RtcB homolog OS=Homo sapiens GN=RTCB PE=1 SV=1	4.55446	2	3	2	1	505	55.175	7.23	1	0.949	0.989	0.9	1.179	0.983
Q6IQ22	Ras-related protein Rab-12 OS=Homo sapiens GN=RAB12 PE=1 SV=3	7.37705	2	6	1	1	244	27.231	8.41	0.847	0.768	0.886	0.843	1.309	1.347
P05198	Eukaryotic translation initiation factor 2 subunit 1 OS=Homo sapiens GN=EIF2S1 PE=1 SV=3	9.20635	3	3	3	1	315	36.089	5.08	1.011	0.899	0.865	1.087	1.191	0.947
A0A0J9YWU9	Uncharacterized protein (Fragment) OS=Homo sapiens PE=1 SV=1	19.8276	2	5	2	1	116	12.935	9.06	0.78	1.017	1.241	1.807	0.458	0.696
Q96JB6	Lysyl oxidase homolog 4 OS=Homo sapiens GN=LOXL4 PE=1 SV=1	4.36508	3	3	3	1	756	84.429	7.46	0.505	0.585	0.545	1.984	1.449	0.932
G8JLH6	Tetraspanin (Fragment) OS=Homo sapiens GN=CD9 PE=1 SV=1	7.01754	2	6	2	1	228	25.391	6.52	0.969	0.878	0.82	0.752	1.156	1.425
P48509	CD151 antigen OS=Homo sapiens GN=CD151 PE=1 SV=3	13.4387	4	4	4	1	253	28.276	7.47	1.089	1.158	1.28	0.799	0.699	0.975
P67775	Serine/threonine-protein phosphatase 2A catalytic subunit alpha isoform OS=Homo sapiens GN=PPP2CA PE=1 SV=1	9.70874	3	3	3	1	309	35.571	5.54	1.051	0.978	0.947	0.871	1.177	0.976
F8WF69	Clathrin light chain OS=Homo sapiens GN=CLTA PE=1 SV=1	9.23077	3	3	3	1	260	27.801	4.91	0.977	0.899	0.946	0.951	1.213	1.014
J9R021	Eukaryotic translation initiation factor 3 subunit A OS=Homo sapiens GN=eIF3a PE=2 SV=1	4.34153	5	5	5	1	1382	166.381	6.79	0.907	0.781	1.178	0.973	1.191	0.971
Q9UHB9	Signal recognition particle subunit SRP68 OS=Homo sapiens GN=SRP68 PE=1 SV=2	4.94418	3	3	3	1	627	70.686	8.56	0.939	1.02	0.987	0.908	1.133	1.013
O00469	Procollagen-lysine,2-oxoglutarate 5-dioxygenase 2 OS=Homo sapiens GN=PLOD2 PE=1 SV=2	2.84939	2	3	2	1	737	84.632	6.71	0.793	0.826	0.983	1.034	1.336	1.027
O43795	Unconventional myosin-Ib OS=Homo sapiens GN=MYO1B PE=1 SV=3	2.2007	3	3	3	1	1136	131.902	9.38	0.939	0.708	0.882	0.985	1.322	1.164
Q7Z4Z6	Signal peptidase complex catalytic subunit SEC11 OS=Homo sapiens PE=2 SV=1	13.8298	3	3	3	1	188	21.598	9.47	0.936	1.022	1.05	0.967	0.914	1.111
B2R6F3	Splicing factor arginine/serine-rich 3 OS=Homo sapiens GN=SFRS3 PE=2 SV=1	13.4146	2	3	2	1	164	19.318	11.65	1.079	1.098	0.984	0.938	0.962	0.94
P21281	V-type proton ATPase subunit B, brain isoform OS=Homo sapiens GN=ATP6V1B2 PE=1 SV=3	5.47945	3	3	3	1	511	56.465	5.81	0.808	0.784	1.259	1.036	1.098	1.016
A0A169TED2	Protein kinase C OS=Homo sapiens GN=PRKCA PE=2 SV=1	5.65476	5	5	5	1	672	76.637	7.47	1.04	0.932	0.906	0.751	1.297	1.074
D3DV26	S100 calcium binding protein A10 (Annexin II ligand, calpactin I, light polypeptide (P11)), isoform CRA_b (Fragment) OS=Homo sapiens GN=S100A10 PE=4 SV=1	9.26829	2	7	2	1	205	22.345	10.33	1.014	0.938	0.979	1.073	0.98	1.016
Q6FGH5	RPS21 protein (Fragment) OS=Homo sapiens GN=RPS21 PE=2 SV=1	31.3253	3	3	3	1	83	9.106	8.5	1.044	1.017	1.011	0.915	1.16	0.853
P16152	Carbonyl reductase [NADPH] 1 OS=Homo sapiens GN=CBR1 PE=1 SV=3	10.1083	3	3	3	1	277	30.356	8.32	0.912	1.018	0.871	1.098	1.186	0.915
B4DUC8	S-methyl-5'-thioadenosine phosphorylase OS=Homo sapiens GN=MTAP PE=1 SV=1	12.3333	3	3	3	1	300	33.165	7.46	1.145	1.088	1.087	1.101	0.72	0.86
P30048	Thioredoxin-dependent peroxide reductase, mitochondrial OS=Homo sapiens GN=PRDX3 PE=1 SV=3	9.76562	3	5	3	1	256	27.675	7.78	0.972	0.83	1.074	0.882	1.252	0.99
A0A024R866	Ribosomal protein L35, isoform CRA_a OS=Homo sapiens GN=RPL35 PE=3 SV=1	14.2012	3	6	2	1	169	17.763	10.21	0.915	0.863	0.857	1.054	1.3	1.011
K7ER00	Phenylalanine--tRNA ligase alpha subunit OS=Homo sapiens GN=FARSA PE=1 SV=1	5.47445	3	3	3	1	548	62.356	7.84	0.992	0.975	0.987	1.053	1.053	0.938
P54136	Arginine--tRNA ligase, cytoplasmic OS=Homo sapiens GN=RARS PE=1 SV=2	4.24242	3	3	3	1	660	75.331	6.68	0.95	0.87	0.915	1.058	1.177	1.03
A0A1W2PNV4	Uncharacterized protein OS=Homo sapiens PE=4 SV=1	3.50877	3	3	1	1	684	75.825	8.59	0.939	0.961	1.002	0.925	1.094	1.079
A0A0R7FJH5	Coagulation factor XII OS=Homo sapiens GN=F12 PE=3 SV=1	5.04065	4	4	4	1	615	67.817	7.8	1.013	1.158	0.917	1.58	0.732	0.599
A0A0K0K1J1	Cystatin OS=Homo sapiens GN=HEL-S-2 PE=2 SV=1	10.9589	1	2	1	1	146	15.789	8.75	0.911	1.038	1.041	0.95	0.987	1.072
Q9UBS4	DnaJ homolog subfamily B member 11 OS=Homo sapiens GN=DNAJB11 PE=1 SV=1	4.46927	1	2	1	1	358	40.489	6.18	0.816	1.061	1.218	0.93	0.939	1.036
A0A024RDE4	Integrin-binding sialoprotein (Bone sialoprotein, bone sialoprotein II), isoform CRA_a OS=Homo sapiens GN=IBSP PE=4 SV=1	5.67823	3	4	3	1	317	35.126	4.18	1.066	0.689	0.58	0.876	1.81	0.98
A0A0K0K1K7	6-phosphogluconolactonase, isoform CRA_b OS=Homo sapiens GN=HEL-S-304 PE=2 SV=1	6.20155	1	2	1	1	258	27.53	6.05	0.976	1.117	1.004	0.912	1.037	0.954
O94874	E3 UFM1-protein ligase 1 OS=Homo sapiens GN=UFL1 PE=1 SV=2	4.78589	4	4	4	1	794	89.54	6.79	0.928	1.049	1.091	1.137	0.958	0.837
Q96IY4	Carboxypeptidase B2 OS=Homo sapiens GN=CPB2 PE=1 SV=2	4.49173	2	3	2	1	423	48.393	7.71	0.933	1.162	1.051	1.217	0.687	0.95
B4DL14	ATP synthase subunit gamma OS=Homo sapiens PE=2 SV=1	13.2	3	6	3	1	250	27.495	7.42	1.097	0.885	0.932	0.994	1.032	1.06
Q5U0D2	Transgelin OS=Homo sapiens GN=TAGLN PE=2 SV=1	8.95522	2	3	2	1	201	22.596	8.84	1.164	0.771	0.892	1.17	1.024	0.978
A0A0S2Z3Y1	Lectin galactoside-binding soluble 3 binding protein isoform 1 (Fragment) OS=Homo sapiens GN=LGALS3BP PE=2 SV=1	4.44444	3	3	3	1	585	65.289	5.27	0.53	0.546	0.779	1.986	1.363	0.796
A0A024R713	Dihydrolipoyl dehydrogenase OS=Homo sapiens GN=DLD PE=3 SV=1	4.91159	3	4	3	1	509	54.143	7.85	1.006	0.849	1.15	0.849	1.117	1.028
Q9HCB6	Spondin-1 OS=Homo sapiens GN=SPON1 PE=1 SV=2	3.22181	3	4	3	1	807	90.914	6.11	1.234	0.949	0.904	1.538	0.737	0.637
A8K2W7	cDNA FLJ78119, highly similar to Homo sapiens G1 to S phase transition 1 (GSPT1), mRNA OS=Homo sapiens PE=2 SV=1	3.60721	2	3	2	1	499	55.706	5.62	1.024	0.98	1.055	0.964	1.019	0.957
P31930	Cytochrome b-c1 complex subunit 1, mitochondrial OS=Homo sapiens GN=UQCRC1 PE=1 SV=3	6.45833	2	2	2	1	480	52.612	6.37	1	0.8	0.954	0.886	1.258	1.102
Q96I99	Succinate--CoA ligase [GDP-forming] subunit beta, mitochondrial OS=Homo sapiens GN=SUCLG2 PE=1 SV=2	7.87037	3	3	3	1	432	46.481	6.39	0.918	0.813	1.195	1.009	1.043	1.023
B4E2A6	cDNA FLJ55508, highly similar to Sad1/unc-84-like protein 2 OS=Homo sapiens PE=2 SV=1	3.19149	3	4	2	1	752	83.913	6.84	0.899	0.769	1.003	1.047	1.191	1.09
B0BCY7	Aminopeptidase OS=Homo sapiens GN=ENPEP PE=2 SV=1	3.23929	3	3	3	1	957	109.162	5.47	1.054	0.945	1.034	1.025	1.022	0.92
Q9UJZ1	Stomatin-like protein 2, mitochondrial OS=Homo sapiens GN=STOML2 PE=1 SV=1	7.58427	2	2	2	1	356	38.51	7.39	0.953	0.88	0.922	0.951	1.187	1.107
Q9UL95	Myosin-reactive immunoglobulin heavy chain variable region (Fragment) OS=Homo sapiens PE=2 SV=1	14.4	2	3	1	1	125	13.508	8.46	0.866	1.033	1.032	1.905	0.573	0.591
A0A024R8Q1	Glucosidase, alpha acid (Pompe disease, glycogen storage disease type II), isoform CRA_a OS=Homo sapiens GN=GAA PE=3 SV=1	3.15126	2	2	2	1	952	105.271	6	0.866	1.092	1.236	1.159	0.625	1.022
A8K3W7	cDNA FLJ76271, highly similar to Homo sapiens protein O-fucosyltransferase 2 (POFUT2), transcript variant 3, mRNA OS=Homo sapiens PE=2 SV=1	6.29371	3	4	3	1	429	49.928	6.6	0.883	0.887	0.837	1.164	1.28	0.95
Q7LBR1	Charged multivesicular body protein 1b OS=Homo sapiens GN=CHMP1B PE=1 SV=1	15.0754	4	4	4	1	199	22.095	8.1	1.085	1.029	0.897	0.795	1.151	1.043
P52943	Cysteine-rich protein 2 OS=Homo sapiens GN=CRIP2 PE=1 SV=1	10.0962	2	3	2	1	208	22.478	8.72	1.063	1.22	0.871	0.826	1.12	0.899
P62851	40S ribosomal protein S25 OS=Homo sapiens GN=RPS25 PE=1 SV=1	28	4	6	4	1	125	13.734	10.11	0.902	0.868	0.849	0.971	1.366	1.044
A0A024RD41	RAB23, member RAS oncogene family, isoform CRA_a OS=Homo sapiens GN=RAB23 PE=4 SV=1	10.9705	2	2	2	1	237	26.643	6.6	1.096	0.934	1.071	0.911	0.995	0.993
B2RB52	cDNA, FLJ95314, highly similar to Homo sapiens transducin (beta)-like 2 (TBL2), transcript variant 1, mRNA OS=Homo sapiens PE=2 SV=1	5.36913	2	2	2	1	447	49.796	9.44	0.894	0.881	0.918	0.931	1.257	1.119
H3BVG0	Nuclear pore complex protein Nup93 OS=Homo sapiens GN=NUP93 PE=1 SV=1	2.72727	3	3	3	1	880	99.492	5.73	1.005	0.85	0.856	1.028	1.223	1.038
Q99536	Synaptic vesicle membrane protein VAT-1 homolog OS=Homo sapiens GN=VAT1 PE=1 SV=2	9.41476	3	3	3	1	393	41.893	6.29	0.956	0.959	1.047	1.037	1.118	0.884
Q96IJ6	Mannose-1-phosphate guanyltransferase alpha OS=Homo sapiens GN=GMPPA PE=1 SV=1	7.38095	3	3	3	1	420	46.262	7.21	1.056	1.025	0.992	0.806	1.06	1.061
Q76LA1	CSTB protein OS=Homo sapiens GN=CSTB PE=2 SV=1	12.2449	1	2	1	1	98	11.133	7.56	1.035	1.105	1.09	0.723	1.077	0.971
B2RD27	cDNA, FLJ96428, highly similar to Homo sapiens proteasome (prosome, macropain) 26S subunit, non-ATPase, 7 (Mov34 homolog) (PSMD7), mRNA OS=Homo sapiens PE=2 SV=1	6.17284	2	2	2	1	324	36.988	6.77	0.988	0.95	0.983	1.036	1.16	0.883
Q63ZY3	KN motif and ankyrin repeat domain-containing protein 2 OS=Homo sapiens GN=KANK2 PE=1 SV=1	3.76028	3	3	3	1	851	91.118	5.63	1.003	0.903	0.909	1.153	1.104	0.928
U3KQ56	Glyoxylate reductase/hydroxypyruvate reductase OS=Homo sapiens GN=GRHPR PE=1 SV=1	9.77654	2	2	2	1	358	38.671	8.02	0.941	0.932	0.819	1.086	1.147	1.074
P18085	ADP-ribosylation factor 4 OS=Homo sapiens GN=ARF4 PE=1 SV=3	10	2	4	1	1	180	20.498	7.14	0.858	1.052	1.049	0.949	1.083	1.009
X5D7A8	Cell adhesion molecule 1 isoform A (Fragment) OS=Homo sapiens GN=CADM1 PE=2 SV=1	2.76008	1	2	1	1	471	51.501	4.87	0.906	0.815	0.802	1.113	1.301	1.063
A8K7T4	cDNA FLJ75774, highly similar to Homo sapiens lectin, mannose-binding 2 (LMAN2), mRNA OS=Homo sapiens PE=2 SV=1	6.46067	2	2	2	1	356	40.217	6.95	0.916	0.923	0.979	1.048	1.095	1.039
Q8NFH9	MLL/SEPTIN6 fusion protein (Fragment) OS=Homo sapiens PE=2 SV=1	6.08229	3	3	1	1	559	63.104	8.02	0.888	0.929	0.941	0.973	1.119	1.15
Q5SQP8	C-terminal-binding protein 2 OS=Homo sapiens GN=CTBP2 PE=1 SV=1	5.45809	3	3	3	1	513	56.066	6.96	0.954	0.902	0.861	0.901	1.301	1.082
C9JIF9	Acylamino-acid-releasing enzyme OS=Homo sapiens GN=APEH PE=1 SV=1	4.34193	2	2	2	1	737	81.622	5.54	0.972	0.992	1.106	1.018	1.001	0.912
P27144	Adenylate kinase 4, mitochondrial OS=Homo sapiens GN=AK4 PE=1 SV=1	9.41704	2	2	2	1	223	25.252	8.4	0.987	0.89	0.872	1.051	1.156	1.044
A0A087WSV8	Nucleobindin 2, isoform CRA_b OS=Homo sapiens GN=NUCB2 PE=1 SV=1	6.42857	3	3	3	1	420	50.196	5.12	1.109	1.173	0.819	0.82	1.206	0.872
B2R806	Eukaryotic translation initiation factor 3 subunit E OS=Homo sapiens GN=EIF3E PE=2 SV=1	6.74157	3	3	3	1	445	52.223	6.04	0.933	0.873	1	1.06	1.176	0.958
P08246	Neutrophil elastase OS=Homo sapiens GN=ELANE PE=1 SV=1	9.3633	3	3	3	1	267	28.5	9.35	0.541	0.633	2.833	0.727	0.548	0.718
Q59GX2	Solute carrier family 2 (Facilitated glucose transporter), member 1 variant (Fragment) OS=Homo sapiens PE=2 SV=1	4.25532	2	2	2	1	517	56.981	9.47	0.93	1.052	1.175	1.103	0.861	0.88
Q8N436	Inactive carboxypeptidase-like protein X2 OS=Homo sapiens GN=CPXM2 PE=2 SV=3	3.43915	3	3	2	1	756	85.816	6.87	0.955	0.952	0.699	1.68	0.949	0.765
O76076	WNT1-inducible-signaling pathway protein 2 OS=Homo sapiens GN=WISP2 PE=1 SV=1	6.8	1	2	1	1	250	26.807	7.88	1.086	1.065	0.919	0.917	0.862	1.15
Q9BXJ0	Complement C1q tumor necrosis factor-related protein 5 OS=Homo sapiens GN=C1QTNF5 PE=1 SV=1	9.87654	2	2	2	1	243	25.283	6.54	0.845	0.777	0.814	1.67	0.986	0.908
O94875	Sorbin and SH3 domain-containing protein 2 OS=Homo sapiens GN=SORBS2 PE=1 SV=3	1.90909	2	2	2	1	1100	124.03	8.31	1.129	0.98	0.672	0.888	1.362	0.969
A7MD96	SYNPO protein (Fragment) OS=Homo sapiens GN=SYNPO PE=2 SV=1	3.49493	3	3	3	1	887	94.653	9.74	0.931	0.928	0.803	1.107	1.33	0.9
P25398	40S ribosomal protein S12 OS=Homo sapiens GN=RPS12 PE=1 SV=3	15.1515	2	2	2	1	132	14.505	7.21	1.012	1.046	1.088	0.876	1.077	0.902
Q9H9B4	Sideroflexin-1 OS=Homo sapiens GN=SFXN1 PE=1 SV=4	7.14286	2	3	2	1	322	35.596	9.07	1.052	1.125	1.119	0.826	0.929	0.949
Q00688	Peptidyl-prolyl cis-trans isomerase FKBP3 OS=Homo sapiens GN=FKBP3 PE=1 SV=1	4.91071	1	3	1	1	224	25.161	9.28	1.028	1.169	0.982	0.793	1.098	0.93
Q8N7G1	Purine nucleoside phosphorylase OS=Homo sapiens PE=2 SV=1	6.82594	2	2	2	1	293	32.53	7.21	1.114	1.236	1.122	0.79	0.781	0.957
Q9UHL4	Dipeptidyl peptidase 2 OS=Homo sapiens GN=DPP7 PE=1 SV=3	4.6748	2	2	2	1	492	54.307	6.32	0.948	1.133	1.138	0.811	1.105	0.866
Q15056	Eukaryotic translation initiation factor 4H OS=Homo sapiens GN=EIF4H PE=1 SV=5	13.7097	3	3	3	1	248	27.368	7.23	1.048	1.01	1.114	0.97	0.892	0.967
Q9NZN3	EH domain-containing protein 3 OS=Homo sapiens GN=EHD3 PE=1 SV=2	4.85981	3	3	2	1	535	60.849	6.57	1.081	1.034	1.006	0.798	1.243	0.838
B6V6K6	Mutant myocilin OS=Homo sapiens GN=MYOC PE=2 SV=1	5.75397	3	3	3	1	504	56.953	5.54	1.218	1.055	0.816	0.852	1.002	1.058
P62263	40S ribosomal protein S14 OS=Homo sapiens GN=RPS14 PE=1 SV=3	8.60927	1	2	1	1	151	16.263	10.05	1.001	0.947	0.918	0.97	0.998	1.166
A8K9K6	cDNA FLJ76962, highly similar to Homo sapiens nucleolar protein 5A (56kDa with KKE/D repeat) (NOL5A), mRNA OS=Homo sapiens PE=2 SV=1	3.7037	2	2	2	1	594	65.937	9.23	0.86	0.785	0.876	1.329	1.158	0.992
Q6DD88	Atlastin-3 OS=Homo sapiens GN=ATL3 PE=1 SV=1	5.54529	2	2	2	1	541	60.503	5.66	1.022	0.969	0.915	1.102	1.011	0.982
O60832	H/ACA ribonucleoprotein complex subunit 4 OS=Homo sapiens GN=DKC1 PE=1 SV=3	3.30739	2	3	2	1	514	57.638	9.42	1.037	1.337	1.528	0.715	0.658	0.725
B2RB23	cDNA, FLJ95265, highly similar to Homo sapiens acetyl-Coenzyme A acyltransferase 2 (mitochondrial 3-oxoacyl-Coenzyme A thiolase) (ACAA2), nuclear gene encoding mitochondrial protein, mRNA OS=Homo sapiens PE=2 SV=1	5.79345	3	4	3	1	397	41.983	8.25	0.892	0.8	1.032	1.016	1.209	1.051
A0A140VK69	Aspartate aminotransferase OS=Homo sapiens PE=2 SV=1	4.84262	2	2	2	1	413	46.219	7.01	0.923	1.001	1.046	1.223	1.015	0.792
P05413	Fatty acid-binding protein, heart OS=Homo sapiens GN=FABP3 PE=1 SV=4	20.3008	3	3	3	1	133	14.849	6.8	1.373	1.076	0.644	1.044	1.146	0.717
P27695	DNA-(apurinic or apyrimidinic site) lyase OS=Homo sapiens GN=APEX1 PE=1 SV=2	8.1761	2	2	2	1	318	35.532	8.12	0.976	0.897	1.235	0.988	1.1	0.804
A0A024R7D2	Solute carrier family 44, member 2, isoform CRA_a OS=Homo sapiens GN=SLC44A2 PE=3 SV=1	4.39093	3	3	3	1	706	80.099	8.62	0.747	0.723	0.886	1.118	1.584	0.942
Q15717	ELAV-like protein 1 OS=Homo sapiens GN=ELAVL1 PE=1 SV=2	6.13497	2	2	2	1	326	36.069	9.17	1.024	0.871	0.921	0.908	1.3	0.977
Q6AZY7	Scavenger receptor class A member 3 OS=Homo sapiens GN=SCARA3 PE=1 SV=1	3.30033	2	3	2	1	606	65.096	6.54	1.195	0.996	0.916	0.912	1.148	0.834
Q9UNL2	Translocon-associated protein subunit gamma OS=Homo sapiens GN=SSR3 PE=1 SV=1	15.6757	3	3	3	1	185	21.067	9.61	0.928	0.926	0.757	1.032	1.231	1.126
A0A024R6S1	DnaJ (Hsp40) homolog, subfamily A, member 2, isoform CRA_a OS=Homo sapiens GN=DNAJA2 PE=3 SV=1	8.49515	3	3	3	1	412	45.717	6.48	0.896	0.844	0.844	0.984	1.454	0.978
P14324	Farnesyl pyrophosphate synthase OS=Homo sapiens GN=FDPS PE=1 SV=4	2.6253	1	2	1	1	419	48.245	6.15	0.939	0.848	1.006	0.895	1.18	1.132
Q9BTT0	Acidic leucine-rich nuclear phosphoprotein 32 family member E OS=Homo sapiens GN=ANP32E PE=1 SV=1	5.97015	1	2	1	1	268	30.674	3.85	1.028	1.21	1.053	1.113	0.803	0.793
Q8TED1	Probable glutathione peroxidase 8 OS=Homo sapiens GN=GPX8 PE=1 SV=2	11.9617	3	3	3	1	209	23.866	9.35	0.774	0.76	0.867	1.25	1.387	0.962
Q53FX5	Lin-7 homolog C variant (Fragment) OS=Homo sapiens PE=2 SV=1	10.6599	2	3	2	1	197	21.806	8.02	1.007	1.021	0.961	0.982	1.067	0.962
Q969H8	Myeloid-derived growth factor OS=Homo sapiens GN=MYDGF PE=1 SV=1	15.0289	3	4	3	1	173	18.783	6.68	0.965	0.957	1.079	0.946	1.103	0.95
Q15637	Splicing factor 1 OS=Homo sapiens GN=SF1 PE=1 SV=4	3.59937	2	2	2	1	639	68.286	8.98	0.95	0.9	0.958	0.981	1.261	0.95
P22352	Glutathione peroxidase 3 OS=Homo sapiens GN=GPX3 PE=1 SV=2	12.8319	2	2	2	1	226	25.537	8.13	0.852	1.03	0.852	1.006	1.321	0.939
Q8TDJ5	Tyrosine-protein kinase receptor OS=Homo sapiens GN=TFG/ALK fusion PE=2 SV=1	3.11333	3	4	3	1	803	88.615	6.33	1.089	1.128	1.022	0.824	1.05	0.887
P05019	Insulin-like growth factor I OS=Homo sapiens GN=IGF1 PE=1 SV=1	13.3333	3	3	3	1	195	21.827	9.72	1.46	1.209	0.903	0.672	0.809	0.947
H3BS72	Very-long-chain (3R)-3-hydroxyacyl-CoA dehydratase OS=Homo sapiens GN=HACD3 PE=1 SV=1	3.5	1	2	1	1	400	47.088	8.85	0.966	0.939	0.862	1.126	1.201	0.906
P28072	Proteasome subunit beta type-6 OS=Homo sapiens GN=PSMB6 PE=1 SV=4	8.78661	2	2	2	1	239	25.341	4.92	1.026	0.943	0.886	1.005	1.139	1.001
A0A087WXI5	Cadherin-1 OS=Homo sapiens GN=CDH1 PE=1 SV=1	1.10742	1	5	1	1	903	99.965	4.79	1.416	1.272	1.037	0.516	0.653	1.106
Q92599	Septin-8 OS=Homo sapiens GN=SEPT8 PE=1 SV=4	4.55487	3	3	2	1	483	55.721	6.28	1.017	0.887	0.966	0.955	1.194	0.981
A8K7Q1	cDNA FLJ77770, highly similar to Homo sapiens nucleobindin 1 (NUCB1), mRNA OS=Homo sapiens PE=2 SV=1	5.20607	3	3	3	1	461	53.85	5.25	0.923	1.026	0.938	1.019	1.157	0.937
Q59G24	Activated RNA polymerase II transcription cofactor 4 variant (Fragment) OS=Homo sapiens PE=2 SV=1	14.9254	2	2	2	1	134	15.126	9.38	0.974	0.942	1.186	0.825	1.026	1.047
A0A1W2PRS1	Lysosome membrane protein 2 (Fragment) OS=Homo sapiens GN=SCARB2 PE=1 SV=1	5.78035	3	3	3	1	519	58.121	5.15	0.957	0.862	0.897	0.91	1.308	1.066
A0A0U1RR80	Tenascin (Fragment) OS=Homo sapiens GN=TNC PE=1 SV=1	100	1	2	1	1	23	2.432	3.88	0.901	1.021	1.722	0.789	0.776	0.79
E5RJR5	S-phase kinase-associated protein 1 OS=Homo sapiens GN=SKP1 PE=1 SV=1	12.2699	2	2	2	1	163	18.708	4.7	1.179	1.006	0.924	0.859	0.964	1.068
H0Y6T8	Ras-related protein Rab-18 (Fragment) OS=Homo sapiens GN=RAB18 PE=1 SV=1	9.27835	2	2	2	1	291	32.953	8.95	0.962	0.898	0.932	0.967	1.274	0.967
Q14520	Hyaluronan-binding protein 2 OS=Homo sapiens GN=HABP2 PE=1 SV=1	3.39286	2	2	2	1	560	62.63	6.54	0.966	0.933	1.178	1.521	0.61	0.791
A0A096LPI6	Uncharacterized protein (Fragment) OS=Homo sapiens PE=4 SV=2	8.96057	2	2	2	1	279	30.467	7.87	1.036	0.947	1.035	0.794	1.206	0.983
Q6PCB0	von Willebrand factor A domain-containing protein 1 OS=Homo sapiens GN=VWA1 PE=1 SV=1	6.96629	4	4	4	1	445	46.775	7.68	1.079	1.136	1.008	1.068	0.634	1.075
Q13510	Acid ceramidase OS=Homo sapiens GN=ASAH1 PE=1 SV=5	6.32911	3	3	1	1	395	44.631	7.62	1.208	0.838	0.784	0.864	1.488	0.819
B2R6A3	Na(+)/H(+) exchange regulatory cofactor NHE-RF OS=Homo sapiens PE=2 SV=1	6.42458	2	2	2	1	358	38.875	5.77	0.978	0.965	0.944	0.983	1.123	1.007
O75964	ATP synthase subunit g, mitochondrial OS=Homo sapiens GN=ATP5L PE=1 SV=3	12.6214	1	2	1	1	103	11.421	9.64	1.151	1.177	0.784	1.032	0.814	1.043
A0A158RFU3	Parathymosin OS=Homo sapiens GN=PTMS PE=2 SV=1	10.7843	1	2	1	1	102	11.523	4.16	1.315	1.541	1.166	0.68	0.568	0.731
B4DXV6	cDNA FLJ60193, highly similar to Melanoma-derived growth regulatory protein OS=Homo sapiens PE=2 SV=1	13.7405	2	3	2	1	131	14.288	8.98	1.221	1.112	0.64	0.868	0.951	1.208
Q96C23	Aldose 1-epimerase OS=Homo sapiens GN=GALM PE=1 SV=1	8.47953	2	2	2	1	342	37.742	6.65	1.267	1.221	0.961	0.845	0.911	0.795
B2R9T9	cDNA, FLJ94551 OS=Homo sapiens PE=2 SV=1	9.0535	2	2	2	1	243	26.178	10.67	0.94	0.918	0.964	0.893	1.088	1.198
B3KWI4	cDNA FLJ43122 fis, clone CTONG3003737, highly similar to Leucine-rich repeat-containing protein 15 OS=Homo sapiens PE=2 SV=1	3.27022	2	2	2	1	581	64.353	6.71	0.818	0.744	0.766	1.413	1.389	0.87
P22087	rRNA 2'-O-methyltransferase fibrillarin OS=Homo sapiens GN=FBL PE=1 SV=2	7.16511	2	2	2	1	321	33.763	10.18	0.888	0.855	0.964	1.036	1.218	1.038
Q68CZ2	Tensin-3 OS=Homo sapiens GN=TNS3 PE=1 SV=2	2.07612	3	3	1	1	1445	155.169	6.81	1.078	1.191	1.023	0.807	0.986	0.915
B3KXM2	Serine/threonine-protein phosphatase OS=Homo sapiens PE=2 SV=1	4.60048	2	3	2	1	413	45.816	7.4	1.014	1.013	1.123	1.088	0.852	0.91
Q53GF0	Cytidine 5'-monophosphate N-acetylneuraminic acid synthetase variant (Fragment) OS=Homo sapiens PE=2 SV=1	5.52995	2	2	2	1	434	48.299	7.93	1.057	0.902	0.891	1.13	1.014	1.006
D6RFF8	Glucosamine-6-phosphate isomerase (Fragment) OS=Homo sapiens GN=GNPDA1 PE=1 SV=1	7.58621	2	2	1	1	290	32.36	6.46	0.898	0.946	0.887	1.143	1.226	0.899
D3DSQ1	N-acylsphingosine amidohydrolase (Acid ceramidase) 1, isoform CRA_c OS=Homo sapiens GN=ASAH1 PE=4 SV=1	4.57875	3	3	1	1	546	60.644	8.81	0.759	0.945	1.106	1.377	0.865	0.949
Q9Y3Z3	Deoxynucleoside triphosphate triphosphohydrolase SAMHD1 OS=Homo sapiens GN=SAMHD1 PE=1 SV=2	3.83387	2	2	2	1	626	72.155	7.14	1.032	0.677	1.075	0.983	1.232	1.001
A0A024R0R4	SUMO-1 activating enzyme subunit 1, isoform CRA_b OS=Homo sapiens GN=SAE1 PE=4 SV=1	6.6474	3	3	3	1	346	38.426	5.3	0.945	0.926	0.965	1.092	1.163	0.909
Q59EP2	Angiotensinogen variant (Fragment) OS=Homo sapiens PE=2 SV=1	2.44399	1	2	1	1	491	53.744	6.42	0.992	1.121	0.888	1.617	0.649	0.732
O75947	ATP synthase subunit d, mitochondrial OS=Homo sapiens GN=ATP5H PE=1 SV=3	11.8012	2	2	2	1	161	18.479	5.3	0.962	0.869	0.873	1.008	1.191	1.098
Q709C8	Vacuolar protein sorting-associated protein 13C OS=Homo sapiens GN=VPS13C PE=1 SV=1	0.985878	4	4	4	1	3753	422.124	6.83	1.046	0.946	0.935	0.888	1.173	1.012
Q71V07	Signal recognition particle subunit SRP72 OS=Homo sapiens PE=2 SV=1	2.83159	2	2	2	1	671	74.561	9.19	0.999	0.872	0.909	1.011	1.155	1.053
G3V4P8	Glia maturation factor beta (Fragment) OS=Homo sapiens GN=GMFB PE=1 SV=1	6.66667	1	2	1	1	150	17.501	5.31	1.003	0.977	0.829	0.963	1.274	0.954
H3BMD8	cAMP-regulated phosphoprotein 19 OS=Homo sapiens GN=ARPP19 PE=1 SV=1	14.5038	2	2	2	1	131	14.475	8.31	0.918	1.042	0.956	0.981	1.198	0.905
A0A024R8P8	Ribosomal protein L38, isoform CRA_a OS=Homo sapiens GN=RPL38 PE=3 SV=1	14.2857	1	2	1	1	70	8.213	10.1	1.006	0.956	0.961	0.909	1.131	1.038
Q8TDQ7	Glucosamine-6-phosphate isomerase 2 OS=Homo sapiens GN=GNPDA2 PE=1 SV=1	7.24638	2	2	1	1	276	31.065	6.95	1.048	1.01	0.897	0.934	1.18	0.931
Q9HDC9	Adipocyte plasma membrane-associated protein OS=Homo sapiens GN=APMAP PE=1 SV=2	5.76923	3	3	3	1	416	46.451	6.16	0.826	0.856	1.149	1.227	1.016	0.927
O60925	Prefoldin subunit 1 OS=Homo sapiens GN=PFDN1 PE=1 SV=2	19.6721	3	3	3	1	122	14.202	6.81	0.979	0.948	0.928	0.974	1.205	0.966
B1AKK2	Dimethylarginine dimethylaminohydrolase 1, isoform CRA_b OS=Homo sapiens GN=DDAH1 PE=2 SV=1	10.8772	2	2	2	1	285	31.102	5.81	0.851	0.966	0.847	0.793	1.24	1.303
A8K8F6	cDNA FLJ78417, highly similar to Homo sapiens low density lipoprotein receptor-related protein associated protein 1 (LRPAP1), mRNA OS=Homo sapiens PE=2 SV=1	7.56303	3	3	3	1	357	41.388	9.06	0.896	0.802	0.836	1.104	1.389	0.973
Q9UJ70	N-acetyl-D-glucosamine kinase OS=Homo sapiens GN=NAGK PE=1 SV=4	6.97674	3	3	3	1	344	37.352	6.24	1.009	0.969	1.023	0.951	1.108	0.939
Q9UII2	ATPase inhibitor, mitochondrial OS=Homo sapiens GN=ATPIF1 PE=1 SV=1	20.7547	3	6	3	1	106	12.241	9.35	0.924	0.86	0.953	0.824	1.238	1.201
Q14683	Structural maintenance of chromosomes protein 1A OS=Homo sapiens GN=SMC1A PE=1 SV=2	1.62206	2	2	2	1	1233	143.144	7.64	0.958	0.866	1.007	1.004	1.2	0.966
P06703	Protein S100-A6 OS=Homo sapiens GN=S100A6 PE=1 SV=1	24.4444	3	8	3	1	90	10.173	5.48	1.129	1.074	0.899	0.722	1.154	1.022
A0A1W6S962	GTF2I-BRAF fusion protein OS=Homo sapiens GN=GTF2I PE=2 SV=1	2.09424	2	2	2	1	955	107.611	7.94	0.915	0.852	0.917	1.035	1.151	1.13
Q15043	Zinc transporter ZIP14 OS=Homo sapiens GN=SLC39A14 PE=1 SV=3	4.06504	1	3	1	1	492	54.177	5.33	0.957	1.107	1.081	0.795	0.824	1.237
A0A024R1Q5	N-acetylgalactosaminidase, alpha-, isoform CRA_a OS=Homo sapiens GN=NAGA PE=3 SV=1	5.3528	2	2	2	1	411	46.534	5.19	0.912	0.925	1.059	1.064	1.216	0.823
B3KSQ1	cDNA FLJ36768 fis, clone ADIPS1000064, highly similar to Synaptic glycoprotein SC2 OS=Homo sapiens PE=2 SV=1	7.73994	3	3	3	1	323	37.443	9.41	0.848	0.739	0.866	1.059	1.339	1.148
P01591	Immunoglobulin J chain OS=Homo sapiens GN=JCHAIN PE=1 SV=4	12.5786	2	2	2	1	159	18.087	5.24	0.824	0.896	1.244	1.73	0.552	0.754
Q7Z2W2	Uncharacterized protein DKFZp686F13142 OS=Homo sapiens GN=DKFZp686F13142 PE=2 SV=1	2.64064	3	3	3	1	871	100.99	9.09	0.96	1.268	1.301	0.459	0.615	1.398
A0A087X1Z3	Proteasome activator complex subunit 2 OS=Homo sapiens GN=PSME2 PE=1 SV=1	7.08661	2	2	2	1	254	29.108	6.71	1.295	1.07	1.209	0.819	0.927	0.681
Q9UBV8	Peflin OS=Homo sapiens GN=PEF1 PE=1 SV=1	6.69014	2	2	2	1	284	30.361	6.54	0.96	0.871	0.85	0.915	1.193	1.212
E9PF18	Hydroxyacyl-coenzyme A dehydrogenase, mitochondrial OS=Homo sapiens GN=HADH PE=1 SV=2	5.64103	3	3	3	1	390	42.097	9.26	0.934	0.712	1.128	0.82	1.344	1.063
Q8WX93	Palladin OS=Homo sapiens GN=PALLD PE=1 SV=3	1.73536	3	3	3	1	1383	150.47	7.09	0.939	0.713	0.609	1.231	1.411	1.097
P35625	Metalloproteinase inhibitor 3 OS=Homo sapiens GN=TIMP3 PE=1 SV=2	13.7441	3	3	3	1	211	24.129	8.72	0.929	0.917	0.833	0.968	0.899	1.453
Q5HYE3	Uncharacterized protein DKFZp686H1812 OS=Homo sapiens GN=DKFZp686H1812 PE=2 SV=1	4.72637	2	2	2	1	402	45.892	7.91	0.909	0.8	0.677	1.222	1.386	1.007
A0A024R329	GDP-mannose pyrophosphorylase B, isoform CRA_a OS=Homo sapiens GN=GMPPB PE=4 SV=1	5.68475	2	2	2	1	387	42.594	6.29	1.002	0.965	0.931	0.799	1.232	1.07
P07741	Adenine phosphoribosyltransferase OS=Homo sapiens GN=APRT PE=1 SV=2	13.8889	3	3	3	1	180	19.595	6.02	0.988	0.977	1.158	1.121	0.946	0.81
A0A024R9B8	Plasma glutamate carboxypeptidase, isoform CRA_a OS=Homo sapiens GN=PGCP PE=4 SV=1	5.72034	2	2	2	1	472	51.855	6.18	0.97	1.196	1.139	0.769	0.983	0.943
D6RFN0	COP9 signalosome complex subunit 4 OS=Homo sapiens GN=COPS4 PE=1 SV=1	7.30594	3	3	3	1	438	49.653	5.81	1.013	0.912	0.941	0.979	1.198	0.957
B0QY89	Eukaryotic translation initiation factor 3 subunit L OS=Homo sapiens GN=EIF3L PE=1 SV=1	2.63591	2	3	2	1	607	70.857	6.65	0.834	0.842	1.284	0.99	1.058	0.993
A4D2Q0	Unc-84 homolog A (C. elegans) OS=Homo sapiens GN=UNC84A PE=4 SV=1	3.18275	3	3	2	1	974	108.387	7.97	0.992	0.779	0.756	0.966	1.424	1.082
O75937	DnaJ homolog subfamily C member 8 OS=Homo sapiens GN=DNAJC8 PE=1 SV=2	9.09091	3	3	3	1	253	29.823	9.06	1.086	1.042	0.903	0.908	1.115	0.946
P48735	Isocitrate dehydrogenase [NADP], mitochondrial OS=Homo sapiens GN=IDH2 PE=1 SV=2	3.76106	2	2	2	1	452	50.877	8.69	0.846	0.761	1.179	1.138	0.989	1.088
P25940	Collagen alpha-3(V) chain OS=Homo sapiens GN=COL5A3 PE=1 SV=3	1.08883	2	3	1	1	1745	172.016	6.87	1.154	0.899	0.992	0.991	1.017	0.947
O95445	Apolipoprotein M OS=Homo sapiens GN=APOM PE=1 SV=2	13.8298	3	3	3	1	188	21.239	6.01	0.871	0.902	1.098	1.408	0.63	1.091
P43686	26S proteasome regulatory subunit 6B OS=Homo sapiens GN=PSMC4 PE=1 SV=2	3.82775	2	3	1	1	418	47.337	5.21	0.983	0.92	0.919	0.964	1.183	1.032
Q14914	Prostaglandin reductase 1 OS=Homo sapiens GN=PTGR1 PE=1 SV=2	10.3343	2	2	2	1	329	35.847	8.29	1.162	1.486	1.125	0.699	1.021	0.507
J3QQ67	60S ribosomal protein L18 (Fragment) OS=Homo sapiens GN=RPL18 PE=1 SV=1	11.5789	2	2	2	1	190	21.825	11.72	0.833	0.865	0.871	1.153	1.286	0.992
P55060	Exportin-2 OS=Homo sapiens GN=CSE1L PE=1 SV=3	2.57467	2	2	2	1	971	110.346	5.77	0.957	0.778	1.065	0.899	1.217	1.085
A0A0S2Z4R1	Tyrosine--tRNA ligase (Fragment) OS=Homo sapiens GN=YARS PE=2 SV=1	3.59848	2	2	2	1	528	59.106	7.05	0.883	0.89	0.967	1.269	1.063	0.928
A0A024R9V7	Uncharacterized protein OS=Homo sapiens GN=LOC92689 PE=4 SV=1	5.15098	2	2	2	1	563	60.704	4.68	0.832	0.833	1.04	1.244	1.102	0.949
A6NEL0	Non-histone chromosomal protein HMG-14 OS=Homo sapiens GN=HMGN1 PE=1 SV=1	15.5172	2	2	2	1	116	12.427	9.41	0.896	1.07	1.219	0.934	1.08	0.8
J3QQX2	Rho GDP-dissociation inhibitor 1 OS=Homo sapiens GN=ARHGDIA PE=1 SV=1	10.6383	3	5	3	1	235	25.815	7.44	0.983	0.954	0.97	0.936	1.189	0.968
P08240	Signal recognition particle receptor subunit alpha OS=Homo sapiens GN=SRPRA PE=1 SV=2	2.66458	2	2	2	1	638	69.767	8.95	0.864	0.863	0.834	1.092	1.278	1.07
P56199	Integrin alpha-1 OS=Homo sapiens GN=ITGA1 PE=1 SV=2	2.03562	3	3	3	1	1179	130.765	6.29	0.962	0.766	0.883	1.124	1.109	1.155
P62244	40S ribosomal protein S15a OS=Homo sapiens GN=RPS15A PE=1 SV=2	18.4615	3	6	3	1	130	14.83	10.13	0.962	0.965	0.921	1.02	1.161	0.971
P28074	Proteasome subunit beta type-5 OS=Homo sapiens GN=PSMB5 PE=1 SV=3	7.60456	2	4	2	1	263	28.462	6.92	0.925	0.947	0.887	1.002	1.156	1.083
B4DX53	cDNA FLJ54458, highly similar to Wnt inhibitory factor 1 OS=Homo sapiens PE=2 SV=1	5.68475	2	3	2	1	387	42.449	7.47	1.068	1.104	1.126	0.843	0.974	0.885
P23219	Prostaglandin G/H synthase 1 OS=Homo sapiens GN=PTGS1 PE=1 SV=2	5.50918	3	3	3	1	599	68.642	7.23	0.866	0.869	0.829	0.85	1.424	1.162
Q9NRR1	Cytokine-like protein 1 OS=Homo sapiens GN=CYTL1 PE=1 SV=1	17.6471	2	2	2	1	136	15.567	8.48	1.046	1.238	0.978	0.963	1.045	0.731
Q9P0L0	Vesicle-associated membrane protein-associated protein A OS=Homo sapiens GN=VAPA PE=1 SV=3	10.8434	3	4	2	1	249	27.875	8.62	0.915	0.853	0.891	0.988	1.265	1.087
Q09028	Histone-binding protein RBBP4 OS=Homo sapiens GN=RBBP4 PE=1 SV=3	4.94118	2	2	2	1	425	47.626	4.89	1.07	0.996	0.911	0.967	1.069	0.987
A8K8A4	cDNA FLJ77640, highly similar to Homo sapiens copine II (CPNE2), mRNA OS=Homo sapiens PE=2 SV=1	4.0146	2	3	2	1	548	61.179	6.07	0.966	1.116	1.074	0.848	0.835	1.161
O94919	Endonuclease domain-containing 1 protein OS=Homo sapiens GN=ENDOD1 PE=1 SV=2	7.4	2	2	2	1	500	54.981	5.71	0.979	0.958	0.87	1.017	1.135	1.041
P59665	Neutrophil defensin 1 OS=Homo sapiens GN=DEFA1 PE=1 SV=1	19.1489	2	4	2	1	94	10.194	6.99	0.455	0.536	3.411	0.515	0.317	0.766
B4DTU7	10-formyltetrahydrofolate dehydrogenase OS=Homo sapiens PE=2 SV=1	1.73348	2	3	1	1	923	101.651	6.52	0.908	0.856	1.002	1.215	1.073	0.945
P62318	Small nuclear ribonucleoprotein Sm D3 OS=Homo sapiens GN=SNRPD3 PE=1 SV=1	7.93651	1	2	1	1	126	13.907	10.32	0.907	0.898	0.99	0.975	1.224	1.005
Q53GW1	Vesicle transport-related protein isoform a variant (Fragment) OS=Homo sapiens PE=2 SV=1	2.80374	2	2	2	1	642	72.262	6.38	0.986	0.943	0.945	0.939	1.176	1.011
Q59E89	DnaJ (Hsp40) homolog, subfamily B, member 4 variant (Fragment) OS=Homo sapiens PE=2 SV=1	3.48837	1	2	1	1	344	38.589	8.66	1.044	1.199	1.175	1.034	0.754	0.795
A0A0S2Z4B3	RNA binding motif single stranded interacting protein 1 isoform 2 (Fragment) OS=Homo sapiens GN=RBMS1 PE=2 SV=1	7.12589	2	2	1	1	421	46.18	9.07	0.978	0.829	0.843	1.459	1.053	0.838
Q9GZZ9	Ubiquitin-like modifier-activating enzyme 5 OS=Homo sapiens GN=UBA5 PE=1 SV=1	4.45545	2	2	2	1	404	44.834	4.84	1.081	1.057	1.05	0.753	1.057	1.002
A0A024RDY0	RAN binding protein 5, isoform CRA_d OS=Homo sapiens GN=RANBP5 PE=4 SV=1	2.09663	2	2	2	1	1097	123.55	4.94	1.111	0.952	1.19	0.763	0.995	0.988
P10644	cAMP-dependent protein kinase type I-alpha regulatory subunit OS=Homo sapiens GN=PRKAR1A PE=1 SV=1	6.29921	3	3	3	1	381	42.955	5.35	0.868	0.832	0.923	0.955	1.223	1.2
P02745	Complement C1q subcomponent subunit A OS=Homo sapiens GN=C1QA PE=1 SV=2	4.08163	1	4	1	1	245	26	9.11	0.59	0.395	0.432	2.447	1.6	0.535
Q5U000	Cathepsin Z OS=Homo sapiens PE=2 SV=1	5.61056	2	2	2	1	303	33.846	7.11	1.04	0.868	1.038	1.14	1.031	0.883
B2R6S5	UMP-CMP kinase OS=Homo sapiens GN=CMPK PE=2 SV=1	9.64912	2	3	2	1	228	25.838	7.97	0.915	1.089	0.942	1.039	1.074	0.941
A0A024R138	Glycerol-3-phosphate dehydrogenase [NAD(+)] OS=Homo sapiens GN=GPD1 PE=3 SV=1	5.15759	2	2	2	1	349	37.543	6.18	1.347	1.548	1.737	0.313	0.383	0.672
Q0PNF2	FEX1 OS=Homo sapiens PE=2 SV=1	0.77821	2	2	2	1	2570	275.265	6.49	0.721	0.645	0.711	1.988	0.912	1.022
A0A109NGN6	Proteasome subunit alpha type OS=Homo sapiens PE=2 SV=1	8.71369	2	2	2	1	241	26.394	4.79	0.979	0.98	1.177	0.954	1.006	0.903
V5YQL4	Adenosylhomocysteinase OS=Homo sapiens GN=FGFR2-AHCYL1 PE=2 SV=1	1.71086	2	2	1	1	1169	130.812	6.77	0.937	1.029	0.991	0.924	1.057	1.062
A0A140VK27	Leukotriene A(4) hydrolase OS=Homo sapiens PE=2 SV=1	4.58265	2	2	2	1	611	69.241	6.18	1.136	1.122	1.021	0.906	1.007	0.807
Q15370	Elongin-B OS=Homo sapiens GN=ELOB PE=1 SV=1	17.7966	2	3	2	1	118	13.125	4.88	0.94	0.999	0.894	1.058	1.102	1.006
P00742	Coagulation factor X OS=Homo sapiens GN=F10 PE=1 SV=2	6.35246	3	3	3	1	488	54.697	5.94	0.932	1.078	0.893	1.056	0.968	1.073
B7Z4T6	Nuclear factor 1 OS=Homo sapiens PE=2 SV=1	4.33071	2	2	2	1	508	55.656	8.38	0.998	0.833	0.711	0.985	1.304	1.168
Q53F37	SAR1a gene homolog 2 variant (Fragment) OS=Homo sapiens PE=2 SV=1	9.59596	2	2	1	1	198	22.396	6.11	1.101	1.079	1.131	0.87	0.873	0.947
A0A0C4DH25	Immunoglobulin kappa variable 3D-20 OS=Homo sapiens GN=IGKV3D-20 PE=3 SV=1	21.5517	2	4	1	1	116	12.507	4.59	0.892	1.203	1.202	1.104	0.816	0.783
Q13442	28 kDa heat- and acid-stable phosphoprotein OS=Homo sapiens GN=PDAP1 PE=1 SV=1	15.4696	3	3	3	1	181	20.618	8.87	0.913	1.057	0.899	1.192	1.114	0.826
B4DRS6	Sideroflexin OS=Homo sapiens PE=2 SV=1	7.29483	2	2	2	1	329	36.327	9.01	1.102	0.939	0.932	0.776	1.214	1.036
L7N2F9	Uncharacterized protein (Fragment) OS=Homo sapiens PE=4 SV=1	19.8347	2	2	2	1	121	13.06	7.96	0.883	0.822	1.509	0.887	1.048	0.851
B2RB90	cDNA, FLJ95375, highly similar to Homo sapiens glutamine-fructose-6-phosphate transaminase 2 (GFPT2), mRNA OS=Homo sapiens PE=2 SV=1	2.49267	2	2	1	1	682	76.91	7.25	1.373	1.079	0.645	0.717	1.097	1.089
A0A087WW40	Endophilin-B1 OS=Homo sapiens GN=SH3GLB1 PE=1 SV=1	4.82234	2	2	2	1	394	44.233	6.44	0.917	0.864	0.85	1.359	1.088	0.921
O43827	Angiopoietin-related protein 7 OS=Homo sapiens GN=ANGPTL7 PE=1 SV=1	5.20231	2	2	2	1	346	39.993	7.85	0.518	0.447	0.655	2.349	0.964	1.068
Q13011	Delta(3,5)-Delta(2,4)-dienoyl-CoA isomerase, mitochondrial OS=Homo sapiens GN=ECH1 PE=1 SV=2	5.18293	2	2	2	1	328	35.793	8	1.052	0.86	1.116	1.329	0.862	0.781
A0A024QZT4	Serpin peptidase inhibitor, clade B (Ovalbumin), member 9, isoform CRA_a OS=Homo sapiens GN=SERPINB9 PE=2 SV=1	5.05319	2	2	2	1	376	42.376	5.86	1.088	1.152	1.098	0.769	0.954	0.94
Q9Y3E1	Hepatoma-derived growth factor-related protein 3 OS=Homo sapiens GN=HDGFL3 PE=1 SV=1	14.2857	2	2	2	1	203	22.606	7.99	1.032	1.05	0.838	1.161	1.036	0.882
P58546	Myotrophin OS=Homo sapiens GN=MTPN PE=1 SV=2	14.4068	2	2	2	1	118	12.887	5.52	1.13	1.122	1.169	0.982	0.912	0.685
B2R9U2	Peptidylprolyl isomerase OS=Homo sapiens PE=2 SV=1	5.22876	2	2	2	1	459	51.802	5.43	1	0.952	1.047	1.016	1.128	0.857
Q96QK1	Vacuolar protein sorting-associated protein 35 OS=Homo sapiens GN=VPS35 PE=1 SV=2	3.76884	2	2	2	1	796	91.649	5.49	1.018	1.06	1.067	0.845	0.965	1.045
Q59G75	Isoleucyl-tRNA synthetase, cytoplasmic variant (Fragment) OS=Homo sapiens PE=2 SV=1	1.95465	2	2	2	1	1279	146.251	6.35	0.947	0.87	1.092	0.988	1.084	1.019
B3KS98	Eukaryotic translation initiation factor 3 subunit H OS=Homo sapiens GN=EIF3S3 PE=1 SV=1	7.65027	2	2	2	1	366	41.555	7.33	1.069	1.025	1.133	1.085	0.798	0.89
Q6P2Q9	Pre-mRNA-processing-splicing factor 8 OS=Homo sapiens GN=PRPF8 PE=1 SV=2	0.770878	2	2	2	1	2335	273.427	8.84	0.982	0.858	1.013	1.066	1.068	1.013
P43652	Afamin OS=Homo sapiens GN=AFM PE=1 SV=1	3.00501	2	2	2	1	599	69.024	5.9	0.828	1.016	0.883	1.781	0.709	0.784
A4D0V4	Capping protein (Actin filament) muscle Z-line, alpha 2 OS=Homo sapiens GN=CAPZA2 PE=2 SV=1	6.29371	2	2	1	1	286	32.929	5.85	1.487	0.969	1.452	0.512	0.908	0.672
Q9HB40	Retinoid-inducible serine carboxypeptidase OS=Homo sapiens GN=SCPEP1 PE=1 SV=1	3.76106	2	2	2	1	452	50.798	5.81	1.05	0.967	0.91	0.923	1.11	1.041
O00468	Agrin OS=Homo sapiens GN=AGRN PE=1 SV=5	1.20948	2	2	2	1	2067	217.092	6.39	0.97	0.969	0.869	1.155	0.881	1.155
Q5T5C7	Serine--tRNA ligase, cytoplasmic OS=Homo sapiens GN=SARS PE=1 SV=1	3.17164	2	2	2	1	536	61.274	7.06	0.663	0.888	1.512	0.946	1.168	0.824
Q9H8Y8	Golgi reassembly-stacking protein 2 OS=Homo sapiens GN=GORASP2 PE=1 SV=3	4.64602	2	2	2	1	452	47.116	4.82	1.041	1.015	1.108	0.777	1.026	1.032
O94905	Erlin-2 OS=Homo sapiens GN=ERLIN2 PE=1 SV=1	6.78466	2	2	2	1	339	37.815	5.62	0.887	0.9	0.858	1.152	1.175	1.028
B2R761	cDNA, FLJ93299, highly similar to Homo sapiens sterol carrier protein 2 (SCP2), mRNA OS=Homo sapiens PE=2 SV=1	3.29068	2	2	2	1	547	58.984	7.05	0.963	1.015	0.996	1.009	1.105	0.912
Q53GG0	Epithelial protein lost in neoplasm beta variant (Fragment) OS=Homo sapiens PE=2 SV=1	2.89855	3	3	3	1	759	85.201	6.84	1.063	0.874	0.779	1.156	1.315	0.813
Q496C9	D-aminoacyl-tRNA deacylase OS=Homo sapiens GN=DTD1 PE=2 SV=1	10.5263	2	2	2	1	209	23.469	8.35	1.021	1.124	1.087	1.029	0.96	0.779
B3KPC7	Actin-related protein 2/3 complex subunit 5 OS=Homo sapiens PE=2 SV=1	13.0719	2	2	2	1	153	16.961	6.02	1.051	0.997	0.93	0.969	1.063	0.99
P24593	Insulin-like growth factor-binding protein 5 OS=Homo sapiens GN=IGFBP5 PE=1 SV=1	9.55882	3	3	3	1	272	30.55	8.21	1.237	1.338	0.886	0.904	0.717	0.917
P61956	Small ubiquitin-related modifier 2 OS=Homo sapiens GN=SUMO2 PE=1 SV=3	23.1579	2	2	2	1	95	10.864	5.5	1.011	0.979	0.901	0.925	1.384	0.799
Q9NQW7	Xaa-Pro aminopeptidase 1 OS=Homo sapiens GN=XPNPEP1 PE=1 SV=3	3.69181	3	4	3	1	623	69.873	5.67	0.897	1.001	0.993	1.073	1.122	0.913
Q6IB11	PGRMC1 protein OS=Homo sapiens GN=PGRMC1 PE=2 SV=1	12.8205	3	3	2	1	195	21.658	4.7	1.061	0.856	1.064	0.939	1.085	0.995
Q6IB54	ATP synthase-coupling factor 6, mitochondrial OS=Homo sapiens GN=ATP5J PE=2 SV=1	25.9259	2	2	2	1	108	12.58	9.52	1.079	0.945	1.043	0.822	0.991	1.12
P29992	Guanine nucleotide-binding protein subunit alpha-11 OS=Homo sapiens GN=GNA11 PE=1 SV=2	5.57103	2	2	1	1	359	42.097	5.69	0.917	0.807	0.804	1.009	1.344	1.119
Q9GZT8	NIF3-like protein 1 OS=Homo sapiens GN=NIF3L1 PE=1 SV=2	4.24403	1	2	1	1	377	41.942	6.65	0.871	1.047	1.058	0.975	1.044	1.005
B7Z6L9	V-type proton ATPase subunit OS=Homo sapiens PE=2 SV=1	4.59184	2	2	2	1	392	44.633	5.2	0.793	0.715	1.036	1.026	1.346	1.083
Q5H9L2	Transcription elongation factor A protein-like 5 OS=Homo sapiens GN=TCEAL5 PE=1 SV=1	7.76699	2	2	2	1	206	23.293	4.81	1.31	1.294	0.926	0.741	0.927	0.802
P40763	Signal transducer and activator of transcription 3 OS=Homo sapiens GN=STAT3 PE=1 SV=2	2.5974	2	2	2	1	770	88.011	6.3	0.898	0.754	0.899	1.02	1.335	1.094
Q86Y82	Syntaxin-12 OS=Homo sapiens GN=STX12 PE=1 SV=1	5.7971	2	2	2	1	276	31.622	5.59	0.954	0.883	0.872	1.101	1.181	1.009
O00461	Golgi integral membrane protein 4 OS=Homo sapiens GN=GOLIM4 PE=1 SV=1	4.45402	2	2	2	1	696	81.831	4.77	1.196	1.208	0.961	0.805	0.927	0.902
P06312	Immunoglobulin kappa variable 4-1 OS=Homo sapiens GN=IGKV4-1 PE=1 SV=1	15.7025	2	2	1	1	121	13.372	5.25	0.991	1.238	1.627	1.043	0.464	0.637
A0A140VK92	Secretory carrier-associated membrane protein OS=Homo sapiens PE=2 SV=1	5.77508	2	2	2	1	329	36.625	6.1	0.775	0.678	1.918	0.936	0.841	0.853
P60866	40S ribosomal protein S20 OS=Homo sapiens GN=RPS20 PE=1 SV=1	16.8067	2	3	2	1	119	13.364	9.94	0.911	0.929	0.847	1.006	1.271	1.035
P18627	Lymphocyte activation gene 3 protein OS=Homo sapiens GN=LAG3 PE=1 SV=5	3.80952	2	2	2	1	525	57.413	7.97	1.224	1.053	1.175	0.589	0.519	1.44
A0A0B4J1Y9	Immunoglobulin heavy variable 3-72 OS=Homo sapiens GN=IGHV3-72 PE=3 SV=1	15.1261	2	5	2	1	119	13.194	7.85	0.732	0.989	1.185	1.463	0.735	0.897
A0A024R3V8	Translin-associated factor X, isoform CRA_c OS=Homo sapiens GN=TSNAX PE=4 SV=1	5.86207	2	2	2	1	290	33.092	6.55	0.94	0.971	0.876	0.988	1.303	0.922
V9HW62	Lactoylglutathione lyase OS=Homo sapiens GN=HEL-S-74 PE=2 SV=1	11.413	3	4	3	1	184	20.706	5.47	1.169	1.037	0.918	0.986	1.059	0.831
Q8TER0	Sushi, nidogen and EGF-like domain-containing protein 1 OS=Homo sapiens GN=SNED1 PE=2 SV=2	1.27389	2	2	2	1	1413	152.104	6.98	1.034	1.09	0.88	1.317	0.933	0.745
B3KM47	cDNA FLJ10273 fis, clone HEMBB1001137, highly similar to SEC23-interacting protein OS=Homo sapiens PE=2 SV=1	2.3	2	2	2	1	1000	111.046	5.45	0.956	0.96	0.972	0.861	1.149	1.103
B2R8N1	cDNA, FLJ93976, highly similar to Homo sapiens COP9 homolog (COP9), mRNA OS=Homo sapiens PE=2 SV=1	14.8325	2	2	2	1	209	23.183	5.38	1.05	1.055	1.089	0.857	0.895	1.054
B4DRM3	cDNA FLJ54492, highly similar to Eukaryotic translation initiation factor 4B OS=Homo sapiens PE=2 SV=1	3.24675	2	2	2	1	616	69.685	5.67	1.05	1.011	0.816	1.008	1.313	0.803
P60468	Protein transport protein Sec61 subunit beta OS=Homo sapiens GN=SEC61B PE=1 SV=2	10.4167	1	4	1	1	96	9.968	11.56	0.952	0.964	0.956	1.075	1.039	1.014
A0A024R1A4	Ubiquitin-conjugating enzyme E2L 3, isoform CRA_a OS=Homo sapiens GN=UBE2L3 PE=3 SV=1	11.6883	2	2	2	1	154	17.85	8.51	1.018	0.943	0.986	1.068	1.123	0.861
Q53FE8	cDNA FLJ36526 fis, clone TRACH2003347, highly similar to NSFL1 cofactor p47 (Fragment) OS=Homo sapiens PE=2 SV=1	3.24324	1	2	1	1	370	40.547	5.14	0.879	0.897	0.907	1.305	1.083	0.928
Q16186	Proteasomal ubiquitin receptor ADRM1 OS=Homo sapiens GN=ADRM1 PE=1 SV=2	6.14251	2	2	2	1	407	42.127	5.07	0.765	0.765	0.694	1.219	1.312	1.245
Q14643	Inositol 1,4,5-trisphosphate receptor type 1 OS=Homo sapiens GN=ITPR1 PE=1 SV=3	0.580131	2	4	1	1	2758	313.729	6.04	1.014	0.916	0.941	1.024	1.168	0.936
A0A125U0V2	GCT-A1 heavy chain variable region (Fragment) OS=Homo sapiens PE=2 SV=1	12.5984	2	5	2	1	127	13.709	8.78	0.454	0.764	0.633	3.147	0.368	0.634
B4DVA7	Beta-hexosaminidase OS=Homo sapiens PE=2 SV=1	3.51852	2	3	1	1	540	61.974	5.26	1.144	1.324	1.116	0.604	0.783	1.029
B4E2S3	cDNA FLJ56561 OS=Homo sapiens PE=2 SV=1	2.77778	2	2	1	1	792	86.651	6.19	0.868	0.883	0.929	1.068	1.153	1.098
A0A0S2Z5U7	Diablo-like protein isoform 1 (Fragment) OS=Homo sapiens GN=DIABLO PE=2 SV=1	8.3682	2	2	2	1	239	27.114	5.9	1.003	0.918	0.906	0.905	1.264	1.004
Q9NZU5	LIM and cysteine-rich domains protein 1 OS=Homo sapiens GN=LMCD1 PE=1 SV=1	7.12329	2	2	2	1	365	40.806	7.93	0.924	0.979	0.906	1.114	1.143	0.934
Q8NG23	GTP binding protein OS=Homo sapiens PE=2 SV=1	8.08081	2	2	1	1	198	22.323	7.03	1.079	0.998	1.023	0.821	1.227	0.852
P16989	Y-box-binding protein 3 OS=Homo sapiens GN=YBX3 PE=1 SV=4	9.67742	2	3	1	1	372	40.066	9.77	1.054	0.931	1.068	0.696	0.999	1.251
Q9BUL8	Programmed cell death protein 10 OS=Homo sapiens GN=PDCD10 PE=1 SV=1	8.49057	2	2	2	1	212	24.686	8.19	0.947	0.984	0.957	0.908	1.253	0.951
B2R4I8	cDNA, FLJ92106, highly similar to Homo sapiens adaptor-related protein complex 3, sigma 1 subunit(AP3S1), mRNA OS=Homo sapiens PE=2 SV=1	13.4715	2	3	2	1	193	21.691	5.39	1.016	0.965	0.91	0.952	1.002	1.155
P50213	Isocitrate dehydrogenase [NAD] subunit alpha, mitochondrial OS=Homo sapiens GN=IDH3A PE=1 SV=1	4.37158	2	2	2	1	366	39.566	6.92	0.943	0.87	0.963	0.937	1.115	1.173
A0A0X9V9B3	MS-F1 light chain variable region (Fragment) OS=Homo sapiens PE=2 SV=1	17.8571	2	2	1	1	112	12.1	5.96	0.854	1.057	1.575	1.524	0.402	0.589
A0A0S2Z410	Hydroxysteroid dehydrogenase 10 isoform 1 (Fragment) OS=Homo sapiens GN=HSD17B10 PE=2 SV=1	6.89655	2	2	2	1	261	26.906	7.78	1	0.836	1.004	0.843	1.173	1.144
P19652	Alpha-1-acid glycoprotein 2 OS=Homo sapiens GN=ORM2 PE=1 SV=2	4.47761	1	3	1	1	201	23.588	5.11	1.116	1.052	1.105	1.385	0.625	0.717
A0A0S2Z5H3	Clathrin interactor 1 isoform 2 (Fragment) OS=Homo sapiens GN=CLINT1 PE=2 SV=1	2.79938	2	2	2	1	643	70.25	6.58	0.989	0.841	0.838	1.201	1.18	0.951
Q7RU04	Aminopeptidase B OS=Homo sapiens GN=RNPEP PE=4 SV=1	4.40729	2	3	2	1	658	73.451	6.11	1.054	1.048	1.12	0.961	0.913	0.904
P49327	Fatty acid synthase OS=Homo sapiens GN=FASN PE=1 SV=3	0.716846	2	2	2	1	2511	273.254	6.44	0.839	0.775	1.138	0.955	1.322	0.97
J3KQN4	60S ribosomal protein L36a OS=Homo sapiens GN=RPL36A PE=1 SV=1	11.9718	2	2	2	1	142	16.368	10.43	0.853	0.849	0.766	1.207	1.287	1.038
A0PJC9	TPR protein (Fragment) OS=Homo sapiens GN=TPR PE=2 SV=1	4.03397	2	2	1	1	471	53.837	5.6	1.386	1.231	1.185	0.533	0.495	1.17
Q02252	Methylmalonate-semialdehyde dehydrogenase [acylating], mitochondrial OS=Homo sapiens GN=ALDH6A1 PE=1 SV=2	3.36449	2	2	2	1	535	57.803	8.5	0.939	0.776	1.036	0.927	1.08	1.242
A0A0X9UWL5	GCT-A5 light chain variable region (Fragment) OS=Homo sapiens PE=2 SV=1	22.1239	2	3	1	1	113	12.46	6.58	0.991	0.993	1.001	1.052	1.014	0.949
P30536	Translocator protein OS=Homo sapiens GN=TSPO PE=1 SV=3	9.46746	2	2	2	1	169	18.816	9.36	0.961	0.788	1.026	0.835	1.279	1.111
O75462	Cytokine receptor-like factor 1 OS=Homo sapiens GN=CRLF1 PE=1 SV=1	4.9763	2	2	2	1	422	46.273	9.11	1.065	1.301	1.241	0.612	0.704	1.077
A0A024RCT9	High mobility group AT-hook 1, isoform CRA_b OS=Homo sapiens GN=HMGA1 PE=4 SV=1	5.18293	2	2	2	1	328	34.293	10.37	1.231	1.224	1.187	0.64	0.853	0.866
Q9UL89	Myosin-reactive immunoglobulin heavy chain variable region (Fragment) OS=Homo sapiens PE=2 SV=1	16.3793	2	2	2	1	116	12.597	9.1	0.751	1.057	1.11	1.851	0.558	0.673
Q59ED5	Tetraspanin (Fragment) OS=Homo sapiens PE=2 SV=1	5.96491	2	3	2	1	285	31.673	8.37	1.256	1.42	1.201	0.524	0.697	0.903
O75436	Vacuolar protein sorting-associated protein 26A OS=Homo sapiens GN=VPS26A PE=1 SV=2	3.0581	1	2	1	1	327	38.146	6.57	0.967	0.74	0.879	1.209	1.167	1.039
P08559	Pyruvate dehydrogenase E1 component subunit alpha, somatic form, mitochondrial OS=Homo sapiens GN=PDHA1 PE=1 SV=3	5.12821	2	2	2	1	390	43.268	8.06	0.891	0.783	0.924	0.986	1.241	1.174
Q6FGH9	DNCL1 protein OS=Homo sapiens GN=DNCL1 PE=2 SV=1	32.5843	2	2	2	1	89	10.359	7.4	1.015	0.883	0.709	0.99	1.323	1.079
B2RAQ9	Proteasome subunit beta type OS=Homo sapiens PE=2 SV=1	10.1083	2	2	2	1	277	29.912	7.68	0.998	0.915	0.854	1.001	1.284	0.949
B3KXW5	cDNA FLJ46199 fis, clone TESTI4007965, highly similar to AP-1 complex subunit gamma-1 OS=Homo sapiens PE=2 SV=1	2.13018	2	2	2	1	845	94.08	7.05	0.973	0.858	1.641	0.77	0.954	0.804
Q59ES3	Amino acid transporter (Fragment) OS=Homo sapiens PE=2 SV=1	5.83942	2	2	2	1	548	57.354	5.38	0.995	1.032	0.869	1.186	0.768	1.149
A0A023T787	RNA-binding protein 8A OS=Homo sapiens GN=RBM8 PE=2 SV=1	9.77011	2	2	2	1	174	19.877	5.72	0.908	0.917	0.865	1.085	1.156	1.068
A8K6V0	cDNA FLJ78676, highly similar to Homo sapiens SEC24 related gene family, member D (SEC24D), mRNA OS=Homo sapiens PE=2 SV=1	2.22868	3	3	3	1	1032	112.888	7.25	0.921	0.897	0.946	0.906	1.318	1.011
A0A024QZK8	Heterogeneous nuclear ribonucleoprotein H3 (2H9), isoform CRA_a OS=Homo sapiens GN=HNRPH3 PE=4 SV=1	7.80347	2	2	2	1	346	36.903	6.87	1.091	0.843	0.917	0.879	1.186	1.084
O00233	26S proteasome non-ATPase regulatory subunit 9 OS=Homo sapiens GN=PSMD9 PE=1 SV=3	7.17489	2	2	2	1	223	24.667	6.95	0.927	0.952	0.946	0.991	1.17	1.014
B2R9F2	cDNA, FLJ94361, highly similar to Homo sapiens serine (or cysteine) proteinase inhibitor, clade A(alpha-1 antiproteinase, antitrypsin), member 6 (SERPINA6), mRNA OS=Homo sapiens PE=2 SV=1	3.7037	2	2	2	1	405	45.066	6.04	1.028	1.164	1.04	1.557	0.551	0.66
O75475	PC4 and SFRS1-interacting protein OS=Homo sapiens GN=PSIP1 PE=1 SV=1	3.20755	2	2	2	1	530	60.067	9.13	1.017	0.9	0.977	1.129	1.048	0.929
P46108	Adapter molecule crk OS=Homo sapiens GN=CRK PE=1 SV=2	7.56579	2	2	2	1	304	33.81	5.55	1.202	1.05	1.014	0.763	1.014	0.957
O95292	Vesicle-associated membrane protein-associated protein B/C OS=Homo sapiens GN=VAPB PE=1 SV=3	11.5226	2	2	1	1	243	27.211	7.3	0.947	1.167	1.15	0.949	0.771	1.016
B1AKZ4	Phosphoprotein enriched in astrocytes 15, isoform CRA_a OS=Homo sapiens GN=PEA15 PE=2 SV=1	13.0769	2	2	2	1	130	15.031	5.02	0.903	0.825	0.788	1.304	1.349	0.83
A0A087X0R6	Sorting nexin-12 OS=Homo sapiens GN=SNX12 PE=1 SV=1	12.2093	2	2	1	1	172	19.813	7.78	0.971	1.044	0.993	0.89	1.11	0.992
P22059	Oxysterol-binding protein 1 OS=Homo sapiens GN=OSBP PE=1 SV=1	2.10657	2	2	2	1	807	89.365	7.3	1.086	1.027	0.933	0.934	1.073	0.947
Q59EQ1	Cadherin 11, type 2 isoform 1 preproprotein variant (Fragment) OS=Homo sapiens PE=2 SV=1	2.38095	2	2	2	1	798	88.12	4.93	0.881	0.719	0.647	1.306	1.352	1.095
P04040	Catalase OS=Homo sapiens GN=CAT PE=1 SV=3	3.60531	2	2	2	1	527	59.719	7.39	1.12	0.991	1.33	1.133	0.646	0.78
O15371	Eukaryotic translation initiation factor 3 subunit D OS=Homo sapiens GN=EIF3D PE=1 SV=1	2.91971	2	2	2	1	548	63.932	6.05	1.027	0.934	0.999	1.022	1.13	0.888
A0A024R4N0	HCG1640809, isoform CRA_b OS=Homo sapiens GN=hCG_1640809 PE=4 SV=1	6.52174	2	2	2	1	322	35.25	8.15	0.871	1.065	0.973	1.024	0.945	1.121
A8KAP3	cDNA FLJ78483, highly similar to Homo sapiens elongation factor Tu GTP binding domain containing 2 (EFTUD2), mRNA OS=Homo sapiens PE=2 SV=1	2.26337	2	2	1	1	972	109.406	5.01	0.883	1.9	1.529	0.642	0.528	0.519
Q13185	Chromobox protein homolog 3 OS=Homo sapiens GN=CBX3 PE=1 SV=4	9.83607	2	2	2	1	183	20.798	5.33	1.015	0.883	0.868	1.131	1.235	0.867
B4DKQ5	cDNA FLJ54710, highly similar to Target of Myb protein 1 OS=Homo sapiens PE=2 SV=1	5.98802	2	2	2	1	501	54.797	4.81	0.755	0.828	1.217	0.854	1.391	0.955
P55786	Puromycin-sensitive aminopeptidase OS=Homo sapiens GN=NPEPPS PE=1 SV=2	0.979325	1	2	1	1	919	103.211	5.72	0.905	0.805	0.947	1.102	1.256	0.986
O43175	D-3-phosphoglycerate dehydrogenase OS=Homo sapiens GN=PHGDH PE=1 SV=4	5.06567	2	2	2	1	533	56.614	6.71	0.727	0.663	0.658	1.687	1.159	1.105
Q6FHJ7	Secreted frizzled-related protein 4 OS=Homo sapiens GN=SFRP4 PE=1 SV=2	5.78035	2	2	2	1	346	39.8	8.82	1.44	1.287	1.058	0.604	0.639	0.972
B3KME2	cDNA FLJ10772 fis, clone NT2RP4000243, highly similar to Cartilage-associated protein OS=Homo sapiens PE=2 SV=1	2.49377	1	3	1	1	401	46.474	5.85	0.819	0.899	0.935	1.12	1.21	1.018
Q9BR76	Coronin-1B OS=Homo sapiens GN=CORO1B PE=1 SV=1	3.27198	2	2	2	1	489	54.2	5.88	1.004	1.001	1.028	0.887	1.131	0.949
A0A024R1Q8	Ribosomal protein L23, isoform CRA_b OS=Homo sapiens GN=RPL23 PE=3 SV=1	13.5714	2	3	2	1	140	14.856	10.51	0.917	0.875	0.85	0.982	1.268	1.108
B2RAU5	Sorting nexin OS=Homo sapiens PE=2 SV=1	3.19328	2	2	2	1	595	66.52	5.66	1.112	0.83	0.817	0.947	1.244	1.05
B7Z6C9	Transmembrane 9 superfamily member OS=Homo sapiens PE=2 SV=1	2.20859	2	2	1	1	815	92.427	6.29	0.984	0.965	0.886	0.957	1.199	1.008
A0A0A0MRJ7	Coagulation factor V OS=Homo sapiens GN=F5 PE=1 SV=1	0.807537	2	2	2	1	2229	252.078	6.05	0.851	0.716	1.125	1.453	0.764	1.091
Q969V3	Nicalin OS=Homo sapiens GN=NCLN PE=1 SV=2	2.84192	2	2	2	1	563	62.935	6.89	0.89	0.948	0.999	0.959	0.992	1.212
A0A0J9YXN7	Perilipin-4 OS=Homo sapiens GN=PLIN4 PE=1 SV=1	8.74636	2	2	2	1	1372	135.937	8.82	1.417	0.876	1.73	0.541	0.645	0.79
Q9NP61	ADP-ribosylation factor GTPase-activating protein 3 OS=Homo sapiens GN=ARFGAP3 PE=1 SV=1	3.68217	2	2	2	1	516	56.893	7.36	0.933	0.948	0.972	0.993	1.214	0.94
A0A090N8P3	Peptidylprolyl isomerase OS=Homo sapiens GN=FKBP9 PE=4 SV=1	2.80702	2	2	1	1	570	63.016	5.08	0.744	0.874	0.923	1.204	1.326	0.929
A0N7I9	F5-20 (Fragment) OS=Homo sapiens GN=F5-20 PE=2 SV=1	18.6992	2	2	1	1	123	13.411	9.1	0.953	1.102	1.684	0.838	0.729	0.694
A8K168	Malic enzyme OS=Homo sapiens PE=2 SV=1	1.74825	1	2	1	1	572	64.095	6.13	0.798	0.7	0.776	1.325	1.419	0.982
Q8NCH0	Carbohydrate sulfotransferase 14 OS=Homo sapiens GN=CHST14 PE=1 SV=2	4.25532	2	2	2	1	376	42.969	9.48	1.026	0.992	0.939	1.101	0.961	0.981
O15511	Actin-related protein 2/3 complex subunit 5 OS=Homo sapiens GN=ARPC5 PE=1 SV=3	13.9073	3	3	3	1	151	16.31	5.67	1.021	0.959	1.038	0.826	1.234	0.922
Q02978	Mitochondrial 2-oxoglutarate/malate carrier protein OS=Homo sapiens GN=SLC25A11 PE=1 SV=3	5.09554	2	2	2	1	314	34.04	9.91	0.911	0.779	0.976	1.056	1.214	1.064
K7EPF9	Apolipoprotein C-I OS=Homo sapiens GN=APOC1 PE=1 SV=1	6.97674	1	2	1	1	129	14.265	4.81	0.886	0.919	1.474	1.11	0.511	1.1
P49903	Selenide, water dikinase 1 OS=Homo sapiens GN=SEPHS1 PE=1 SV=2	6.88776	2	2	2	1	392	42.883	5.97	0.948	0.899	0.878	1.153	1.229	0.892
Q13435	Splicing factor 3B subunit 2 OS=Homo sapiens GN=SF3B2 PE=1 SV=2	2.34637	2	2	2	1	895	100.165	5.67	0.839	0.852	0.421	1.73	1.199	0.959
A0A068LN03	Ig heavy chain variable region (Fragment) OS=Homo sapiens PE=2 SV=1	15	2	2	1	1	120	13.376	8.43	0.868	0.899	1.1	1.972	0.509	0.653
Q6UVY6	DBH-like monooxygenase protein 1 OS=Homo sapiens GN=MOXD1 PE=1 SV=1	3.91517	2	2	2	1	613	69.608	6.43	0.734	0.831	0.999	1.178	1.235	1.023
A0A0A6YY99	Protein TNFSF12-TNFSF13 OS=Homo sapiens GN=TNFSF12-TNFSF13 PE=3 SV=1	5.45455	2	3	2	1	330	36.566	9.86	1.046	1.018	1.206	0.674	0.913	1.144
O75340	Programmed cell death protein 6 OS=Homo sapiens GN=PDCD6 PE=1 SV=1	8.90052	2	2	2	1	191	21.855	5.4	0.955	1.012	0.882	0.909	1.098	1.143
P62913	60S ribosomal protein L11 OS=Homo sapiens GN=RPL11 PE=1 SV=2	12.9213	2	2	2	1	178	20.24	9.6	0.932	0.926	0.954	0.807	1.173	1.209
D3DR22	Hydroxysteroid (17-beta) dehydrogenase 12, isoform CRA_a OS=Homo sapiens GN=HSD17B12 PE=3 SV=1	4.54545	2	2	2	1	352	38.782	9.48	0.981	0.916	0.959	0.904	1.211	1.028
Q9H1E3	Nuclear ubiquitous casein and cyclin-dependent kinase substrate 1 OS=Homo sapiens GN=NUCKS1 PE=1 SV=1	6.58436	2	2	2	1	243	27.28	5.08	0.998	0.998	0.73	1.215	1.042	1.018
B4E259	cDNA FLJ59607, moderately similar to D-dopachrome decarboxylase (EC 4.1.1.84) OS=Homo sapiens PE=2 SV=1	6.41026	2	3	2	1	234	25.321	8.22	1.066	1.026	0.966	1.151	0.823	0.968
P24043	Laminin subunit alpha-2 OS=Homo sapiens GN=LAMA2 PE=1 SV=4	0.672646	2	2	2	1	3122	343.684	6.4	1.275	1.274	1.026	0.689	0.766	0.969
I3L504	Eukaryotic translation initiation factor 5A-1 OS=Homo sapiens GN=EIF5A PE=1 SV=1	8.60215	2	2	2	1	186	20.49	5.25	0.949	0.883	0.826	0.875	1.477	0.989
Q8NBJ4	Golgi membrane protein 1 OS=Homo sapiens GN=GOLM1 PE=1 SV=1	3.99002	2	2	2	1	401	45.306	4.97	1.076	1.274	1.082	0.795	0.855	0.917
Q9H3N1	Thioredoxin-related transmembrane protein 1 OS=Homo sapiens GN=TMX1 PE=1 SV=1	7.85714	2	2	2	1	280	31.771	4.98	0.803	0.696	0.699	1.082	1.621	1.099
P49411	Elongation factor Tu, mitochondrial OS=Homo sapiens GN=TUFM PE=1 SV=2	3.53982	2	2	2	1	452	49.51	7.61	0.913	0.804	0.885	0.948	1.321	1.13
A0A0U1RRM6	Protein enabled homolog OS=Homo sapiens GN=ENAH PE=1 SV=1	2.61845	2	2	2	1	802	87.346	7.77	0.846	0.781	0.911	1.174	1.282	1.005
O00764	Pyridoxal kinase OS=Homo sapiens GN=PDXK PE=1 SV=1	7.05128	2	2	2	1	312	35.08	6.13	1.025	0.914	0.892	1.098	1.201	0.87
A8K6V3	cDNA FLJ78677, highly similar to Homo sapiens splicing factor 3b, subunit 3, 130kDa (SF3B3), mRNA OS=Homo sapiens PE=2 SV=1	1.56122	2	2	2	1	1217	135.493	5.21	0.983	0.9	0.961	0.893	1.251	1.011
D9HTE9	Plasma membrane citrate carrier OS=Homo sapiens GN=SLC25A1 PE=2 SV=1	5.03145	2	2	2	1	318	35.03	9.99	0.811	0.714	0.896	0.948	1.43	1.201
B2R7N6	Amino acid transporter OS=Homo sapiens PE=2 SV=1	3.19549	2	2	2	1	532	55.658	6.25	1.15	1.126	0.948	0.789	0.763	1.224
A0A0A0MRI2	Sorting nexin OS=Homo sapiens GN=SNX6 PE=1 SV=1	3.58852	2	2	2	1	418	47.774	6.43	1.046	0.814	0.919	0.974	1.378	0.869
Q13884	Beta-1-syntrophin OS=Homo sapiens GN=SNTB1 PE=1 SV=3	2.97398	2	2	1	1	538	58.025	8.63	1.145	0.901	0.783	0.888	1.264	1.018
O95861	3'(2'),5'-bisphosphate nucleotidase 1 OS=Homo sapiens GN=BPNT1 PE=1 SV=1	4.87013	2	2	2	1	308	33.371	5.69	0.943	1.102	0.982	0.946	1.164	0.863
A0A024RB39	NADH:ubiquinone oxidoreductase MLRQ subunit homolog, isoform CRA_a OS=Homo sapiens GN=LOC56901 PE=4 SV=1	19.5402	2	2	2	1	87	9.959	9.92	0.8	0.789	0.682	1.742	1.143	0.844
B4DS14	cDNA FLJ55519, highly similar to Kinesin light chain 1 OS=Homo sapiens PE=2 SV=1	2.45902	2	2	2	1	732	83.656	7.33	1.021	0.856	0.877	0.844	1.432	0.97
B2R9K6	cDNA, FLJ94436, highly similar to Homo sapiens platelet derived growth factor C (PDGFC), mRNA OS=Homo sapiens PE=2 SV=1	4.92754	2	2	2	1	345	39.015	6.14	0.989	1.097	1.282	0.824	0.741	1.067
O60669	Monocarboxylate transporter 2 OS=Homo sapiens GN=SLC16A7 PE=1 SV=2	3.55649	2	2	2	1	478	52.166	9.31	0.913	0.907	0.891	0.901	1.209	1.179
Q14623	Indian hedgehog protein OS=Homo sapiens GN=IHH PE=1 SV=4	4.37956	2	2	2	1	411	45.222	8.76	0.823	0.783	0.68	1.305	1.245	1.164
P04424	Argininosuccinate lyase OS=Homo sapiens GN=ASL PE=1 SV=4	3.87931	2	2	2	1	464	51.625	6.48	1.002	1.088	1.099	0.881	1.03	0.9
Q59EG8	Proteasome 26S non-ATPase subunit 2 variant (Fragment) OS=Homo sapiens PE=2 SV=1	1.86199	2	2	2	1	913	100.524	5.15	0.918	0.825	0.843	1.096	1.307	1.012
A0A087WW66	26S proteasome non-ATPase regulatory subunit 1 OS=Homo sapiens GN=PSMD1 PE=1 SV=1	1.57398	2	3	2	1	953	105.784	5.41	0.941	0.873	0.954	0.982	1.254	0.996
A8K2S1	Phospholipase A2 OS=Homo sapiens PE=2 SV=1	2.00267	2	2	2	1	749	85.182	5.38	0.789	0.855	0.911	1.135	1.316	0.995
A0A024RB32	Prostaglandin E synthase 3 (Cytosolic), isoform CRA_a OS=Homo sapiens GN=PTGES3 PE=4 SV=1	9.375	2	2	2	1	160	18.685	4.54	1.047	1.187	0.845	1.061	0.949	0.911
Q15714	TSC22 domain family protein 1 OS=Homo sapiens GN=TSC22D1 PE=1 SV=3	1.49115	2	2	2	1	1073	109.61	5.64	1.382	1.226	1.196	0.702	0.653	0.841
Q8TCJ2	Dolichyl-diphosphooligosaccharide--protein glycosyltransferase subunit STT3B OS=Homo sapiens GN=STT3B PE=1 SV=1	2.30024	2	2	2	1	826	93.614	8.91	0.956	1.034	1.053	1.033	0.914	1.01
O43493	Trans-Golgi network integral membrane protein 2 OS=Homo sapiens GN=TGOLN2 PE=1 SV=2	4.79167	2	2	2	1	480	51.082	5.73	1.062	1.057	1.113	0.797	1.024	0.947
A0A024R046	High mobility group nucleosomal binding domain 4, isoform CRA_a OS=Homo sapiens GN=HMGN4 PE=4 SV=1	16.6667	2	4	2	1	90	9.533	10.48	1.119	1.001	0.858	0.849	1.221	0.952
B2RAY1	cDNA, FLJ95184, highly similar to Homo sapiens signal transducing adaptor molecule (SH3 domain and ITAM motif) 1 (STAM), mRNA OS=Homo sapiens PE=2 SV=1	5.37037	2	2	2	1	540	59.112	4.84	0.922	0.99	1.188	1.075	0.964	0.861
P12724	Eosinophil cationic protein OS=Homo sapiens GN=RNASE3 PE=1 SV=2	16.25	3	3	3	1	160	18.373	10.02	0.626	0.943	1.801	0.567	0.547	1.516
P62906	60S ribosomal protein L10a OS=Homo sapiens GN=RPL10A PE=1 SV=2	7.37327	2	3	2	1	217	24.816	9.94	0.992	0.982	0.938	0.978	1.208	0.903
F8WCF6	Actin-related protein 2/3 complex subunit 4 OS=Homo sapiens GN=ARPC4-TTLL3 PE=3 SV=1	8.28729	2	4	2	1	181	21.045	8.76	1.048	0.956	0.965	0.914	1.14	0.978
A0A087WZE9	High mobility group nucleosome-binding domain-containing protein 3 OS=Homo sapiens GN=HMGN3 PE=1 SV=1	13.8462	3	3	3	1	130	13.948	9.91	1.188	1.079	0.926	0.791	1.122	0.895
J3KTL2	Serine/arginine-rich-splicing factor 1 OS=Homo sapiens GN=SRSF1 PE=1 SV=1	6.71937	2	3	2	1	253	28.312	10.08	1.03	1.065	1.08	0.91	1.01	0.905
Q14257	Reticulocalbin-2 OS=Homo sapiens GN=RCN2 PE=1 SV=1	9.77918	2	2	2	1	317	36.854	4.4	0.947	1.131	0.945	0.92	1.114	0.943
Q9BUD6	Spondin-2 OS=Homo sapiens GN=SPON2 PE=1 SV=3	4.83384	2	2	2	1	331	35.824	5.52	1.077	1.367	1.167	0.701	0.69	0.998
Q9UMS4	Pre-mRNA-processing factor 19 OS=Homo sapiens GN=PRPF19 PE=1 SV=1	3.1746	2	3	2	1	504	55.146	6.61	1.038	0.973	0.944	0.904	1.189	0.952
Q15198	Platelet-derived growth factor receptor-like protein OS=Homo sapiens GN=PDGFRL PE=1 SV=1	4	2	2	2	1	375	41.835	8.5	1.208	1.226	1.103	0.836	0.633	0.994
Q9H446	RWD domain-containing protein 1 OS=Homo sapiens GN=RWDD1 PE=1 SV=1	6.58436	2	2	2	1	243	27.922	4.2	1.09	1.103	1.123	0.92	0.882	0.88
Q8TCT1	Phosphoethanolamine/phosphocholine phosphatase OS=Homo sapiens GN=PHOSPHO1 PE=1 SV=1	5.61798	2	2	2	1	267	29.694	7.71	0.648	0.681	0.747	1.114	1.526	1.283
Q13451	Peptidyl-prolyl cis-trans isomerase FKBP5 OS=Homo sapiens GN=FKBP5 PE=1 SV=2	3.50109	2	2	2	1	457	51.18	5.9	0.753	0.825	0.942	1.215	1.111	1.154
J3KQ32	Obg-like ATPase 1 OS=Homo sapiens GN=OLA1 PE=1 SV=1	3.36538	2	2	2	1	416	46.908	8.06	1.008	0.954	1.024	0.966	1.071	0.977
J3QL71	Secernin-2 OS=Homo sapiens GN=SCRN2 PE=1 SV=1	3.00231	1	2	1	1	433	47.464	5.68	1.047	0.947	0.887	1.115	0.979	1.024
Q15459	Splicing factor 3A subunit 1 OS=Homo sapiens GN=SF3A1 PE=1 SV=1	3.15259	2	2	2	1	793	88.831	5.22	0.856	0.917	1.086	1.215	0.945	0.98
Q9Y625	Glypican-6 OS=Homo sapiens GN=GPC6 PE=1 SV=1	3.06306	2	2	2	1	555	62.695	5.41	1.092	1.152	0.825	1.11	0.937	0.884
V9HWJ1	Glutathione synthetase OS=Homo sapiens GN=HEL-S-64p PE=2 SV=1	3.37553	2	3	2	1	474	52.352	5.92	1.048	1.02	0.949	1.06	0.977	0.946
Q15181	Inorganic pyrophosphatase OS=Homo sapiens GN=PPA1 PE=1 SV=2	4.84429	2	2	2	1	289	32.639	5.86	1.25	1.222	1.027	0.813	0.952	0.736
Q548N1	Vacuolar protein sorting-associated protein 28 homolog OS=Homo sapiens GN=VPS28 PE=2 SV=1	7.69231	2	2	2	1	221	25.409	5.54	1.21	1.381	1.185	0.753	0.69	0.782
F8VXC8	SWI/SNF complex subunit SMARCC2 OS=Homo sapiens GN=SMARCC2 PE=1 SV=1	1.20482	2	2	2	1	1245	136.1	5.71	0.972	0.853	0.871	1.058	1.225	1.022
A0A087WW23	Arachidonate 5-lipoxygenase-activating protein OS=Homo sapiens GN=ALOX5AP PE=1 SV=1	11.0092	2	2	2	1	218	24.192	8.18	0.997	1.153	1.233	0.816	0.895	0.906
B4DHQ3	Phosphoserine aminotransferase OS=Homo sapiens PE=2 SV=1	2.40964	1	2	1	1	415	45.326	9.03	0.631	0.742	1.756	1.364	0.746	0.762
A0A087WV05	Uncharacterized protein OS=Homo sapiens PE=4 SV=1	16.3636	2	2	2	1	110	12.747	6.02	1.05	1.033	0.922	0.848	1.109	1.039
E9PGC8	Microtubule-associated protein 1A OS=Homo sapiens GN=MAP1A PE=1 SV=1	0.723446	2	2	2	1	3041	331.055	4.93	1.033	0.881	0.747	1.13	1.232	0.977
Q8TD55	Pleckstrin homology domain-containing family O member 2 OS=Homo sapiens GN=PLEKHO2 PE=1 SV=1	3.46939	2	2	2	1	490	53.317	5.43	0.981	0.895	0.872	0.959	1.216	1.077
B3KM36	cDNA FLJ10153 fis, clone HEMBA1003417, highly similar to BAG family molecular chaperone regulator 2 OS=Homo sapiens PE=2 SV=1	8.05687	2	2	2	1	211	23.697	6.7	1.001	1.008	0.904	1.253	0.984	0.851
O14936	Peripheral plasma membrane protein CASK OS=Homo sapiens GN=CASK PE=1 SV=3	2.26782	2	2	2	1	926	105.056	6.43	0.993	0.936	0.784	0.973	1.174	1.14
B3KT93	Polyadenylate-binding protein OS=Homo sapiens PE=2 SV=1	2.20126	2	2	1	1	636	70.571	9.52	1.013	0.909	0.968	0.992	1.229	0.89
Q53FE5	Uncharacterized protein (Fragment) OS=Homo sapiens PE=2 SV=1	10.6464	2	2	2	1	263	28.325	8.38	1.056	0.977	1.013	0.996	1.132	0.826
F8W1S1	Keratin, type II cytoskeletal 74 OS=Homo sapiens GN=KRT74 PE=1 SV=1	3.68324	2	2	1	1	543	59.37	7.44	1.458	1.489	1.23	0.571	0.563	0.689
Q13217	DnaJ homolog subfamily C member 3 OS=Homo sapiens GN=DNAJC3 PE=1 SV=1	2.97619	2	2	1	1	504	57.544	6.15	0.938	0.937	1.105	1.322	0.789	0.909
Q92520	Protein FAM3C OS=Homo sapiens GN=FAM3C PE=1 SV=1	7.04846	2	2	2	1	227	24.665	8.29	1.013	1.109	1.17	0.645	1.01	1.053
A8KAL2	cDNA FLJ76981, highly similar to Homo sapiens golgi autoantigen, golgin subfamily a, 5 (GOLGA5), mRNA OS=Homo sapiens PE=2 SV=1	2.87278	2	2	2	1	731	82.912	5.83	0.954	0.825	0.871	1.05	1.204	1.096
Q8IZC6	Collagen alpha-1(XXVII) chain OS=Homo sapiens GN=COL27A1 PE=1 SV=1	1.12903	2	2	2	1	1860	186.776	9.82	0.513	0.66	0.734	1.536	1.766	0.792
Q7Z4H8	KDEL motif-containing protein 2 OS=Homo sapiens GN=KDELC2 PE=1 SV=2	3.15582	2	2	2	1	507	58.535	8.24	0.949	0.988	0.923	0.823	1.27	1.047
Q9H0N5	Pterin-4-alpha-carbinolamine dehydratase 2 OS=Homo sapiens GN=PCBD2 PE=1 SV=4	11.5385	2	2	2	1	130	14.356	9.11	1.039	0.944	0.95	0.944	1.15	0.974
P80511	Protein S100-A12 OS=Homo sapiens GN=S100A12 PE=1 SV=2	16.3043	2	3	2	1	92	10.569	6.25	0.427	0.596	3.195	0.387	0.291	1.105
A8K701	cDNA FLJ77574, highly similar to Homo sapiens iduronidase, alpha-L- (IDUA), mRNA OS=Homo sapiens PE=2 SV=1	2.60337	2	2	2	1	653	72.619	9.23	1.036	0.996	0.97	0.739	1.306	0.953
Q5T9A4	ATPase family AAA domain-containing protein 3B OS=Homo sapiens GN=ATAD3B PE=1 SV=1	2.46914	2	2	2	1	648	72.527	9.2	0.979	0.965	0.953	0.934	1.157	1.011
Q5T6V5	Queuosine salvage protein OS=Homo sapiens GN=C9orf64 PE=1 SV=1	4.69208	2	2	2	1	341	39.004	5.88	0.92	0.838	0.85	1.064	1.399	0.93
B7Z556	cDNA FLJ56822, highly similar to Alpha-2-HS-glycoprotein OS=Homo sapiens PE=2 SV=1	14.6939	2	3	1	1	245	27.337	6.52	0.726	1.223	0.885	1.532	0.68	0.953
O60493	Sorting nexin-3 OS=Homo sapiens GN=SNX3 PE=1 SV=3	9.25926	2	2	1	1	162	18.751	8.66	1.068	1.059	1.074	0.824	1.102	0.872
E5RIM7	Copper transport protein ATOX1 OS=Homo sapiens GN=ATOX1 PE=1 SV=1	21.9178	2	2	2	1	73	7.869	7.24	1.087	1.073	1.139	0.964	0.875	0.862
O75643	U5 small nuclear ribonucleoprotein 200 kDa helicase OS=Homo sapiens GN=SNRNP200 PE=1 SV=2	0.889513	2	2	2	1	2136	244.353	6.06	0.955	0.809	0.869	1.201	1.197	0.97
P43235	Cathepsin K OS=Homo sapiens GN=CTSK PE=1 SV=1	5.16717	2	2	2	1	329	36.942	8.48	0.67	0.682	1.399	0.927	1.102	1.22
A0A024R9N6	EH-domain containing 4, isoform CRA_a OS=Homo sapiens GN=EHD4 PE=3 SV=1	2.77264	2	2	1	1	541	61.137	6.76	0.945	0.886	1.062	0.777	1.288	1.042
E9PR17	CD59 glycoprotein OS=Homo sapiens GN=CD59 PE=1 SV=1	6.15385	1	3	1	1	130	14.519	7.77	0.855	1.018	0.747	1.163	1.157	1.059
A0A024R4Y2	HCG39762, isoform CRA_c OS=Homo sapiens GN=hCG_39762 PE=4 SV=1	3.46232	2	2	2	1	491	54.493	8.53	0.93	0.789	0.848	0.838	1.231	1.364
A0A024R5H0	Barrier to autointegration factor 1, isoform CRA_a OS=Homo sapiens GN=BANF1 PE=4 SV=1	16.8539	2	7	2	1	89	10.052	6.09	1.09	0.964	0.813	1.262	1.043	0.829
Q6LEN0	Prostacyclin synthase (Fragment) OS=Homo sapiens GN=PGIS PE=3 SV=1	1.76817	1	2	1	1	509	57.833	7.31	0.811	0.836	0.906	0.91	1.254	1.282
Q6UXH9	Inactive serine protease PAMR1 OS=Homo sapiens GN=PAMR1 PE=1 SV=1	2.22222	2	2	2	1	720	80.146	7.46	1.537	1.164	1.09	0.706	0.751	0.751
Q7Z5L7	Podocan OS=Homo sapiens GN=PODN PE=1 SV=2	2.93638	2	2	2	1	613	68.933	6.99	1.004	0.925	0.935	1.334	0.85	0.951
P27708	CAD protein OS=Homo sapiens GN=CAD PE=1 SV=3	0.898876	2	2	2	1	2225	242.829	6.46	0.986	0.809	0.891	0.953	1.2	1.161
B5ME19	Eukaryotic translation initiation factor 3 subunit C-like protein OS=Homo sapiens GN=EIF3CL PE=3 SV=1	1.85996	2	2	2	1	914	105.407	5.64	1.099	1.047	1.003	1.028	0.888	0.935
P61081	NEDD8-conjugating enzyme Ubc12 OS=Homo sapiens GN=UBE2M PE=1 SV=1	4.91803	1	2	1	1	183	20.887	7.69	1.087	1.043	1.04	1.167	0.775	0.888
D6W5K2	Thymosin, beta 10, isoform CRA_a (Fragment) OS=Homo sapiens GN=TMSB10 PE=4 SV=1	8.28402	2	3	2	1	169	17.93	10.48	0.813	0.494	0.647	0.949	2.212	0.884
A0A140VJL8	Inositol-1-monophosphatase OS=Homo sapiens PE=2 SV=1	4.7619	2	2	2	1	336	36.671	7.91	0.954	1.138	0.909	1.014	1.068	0.917
Q6WN34	Chordin-like protein 2 OS=Homo sapiens GN=CHRDL2 PE=1 SV=1	5.12821	2	2	2	1	429	47.463	7.88	1.378	1.319	1.071	0.38	0.611	1.241
O95631	Netrin-1 OS=Homo sapiens GN=NTN1 PE=1 SV=2	3.31126	1	1	1	1	604	67.704	8.76	0.844	1.258	1.127	0.669	0.836	1.266
B0YIW2	Apolipoprotein C-III OS=Homo sapiens GN=APOC3 PE=1 SV=1	13.6752	1	1	1	1	117	12.807	8.18	1.091	1.215	0.977	1.185	0.401	1.131
A6XAA7	Gremlin OS=Homo sapiens GN=GREM1 PE=2 SV=1	9.78261	1	1	1	1	184	20.683	9.39	1.829	1.487	0.779	0.472	0.347	1.086
H9NKY4	IFITM3 OS=Homo sapiens GN=IFITM3 PE=4 SV=1	12.0301	1	1	1	1	133	14.608	6.9	1.053	0.882	0.777	1.045	1.276	0.967
A0A024RA75	3-hydroxyisobutyrate dehydrogenase OS=Homo sapiens GN=HIBADH PE=3 SV=1	5.65476	1	1	1	1	336	35.306	8.13	0.993	0.858	0.934	0.858	1.279	1.078
A0A0C4DH35	Immunoglobulin heavy variable 3-35 (non-functional) (Fragment) OS=Homo sapiens GN=IGHV3-35 PE=1 SV=1	9.40171	1	1	1	1	117	12.802	7.88	0.737	0.954	1.087	1.841	0.591	0.79
P55884	Eukaryotic translation initiation factor 3 subunit B OS=Homo sapiens GN=EIF3B PE=1 SV=3	1.7199	1	1	1	1	814	92.424	5	1.006	0.916	0.867	1.079	1.224	0.908
Q9NS15	Latent-transforming growth factor beta-binding protein 3 OS=Homo sapiens GN=LTBP3 PE=1 SV=4	1.68841	1	1	1	1	1303	139.267	6.07	1.195	1.382	1.08	0.87	0.612	0.861
A0A0X9TD88	GCT-A3 heavy chain variable region (Fragment) OS=Homo sapiens PE=2 SV=1	12.5984	1	1	1	1	127	13.804	8.46	0.905	1.422	1.474	1.026	0.417	0.756
A8K517	Ribosomal protein S23, isoform CRA_a OS=Homo sapiens GN=RPS23 PE=2 SV=1	7.69231	1	2	1	1	143	15.798	10.49	0.978	1.074	1.017	1.051	0.897	0.984
Q16270	Insulin-like growth factor-binding protein 7 OS=Homo sapiens GN=IGFBP7 PE=1 SV=1	4.60993	1	1	1	1	282	29.111	7.9	1.007	1.334	1.25	0.788	0.737	0.885
B2R773	cDNA, FLJ93312, highly similar to Homo sapiens adipose most abundant gene transcript 1 (APM1), mRNA OS=Homo sapiens PE=2 SV=1	6.14754	1	1	1	1	244	26.409	5.74	1.291	1.151	1.001	0.768	1.071	0.719
A0A024QZ30	Succinate dehydrogenase [ubiquinone] flavoprotein subunit, mitochondrial OS=Homo sapiens GN=SDHA PE=3 SV=1	1.65663	1	1	1	1	664	72.645	7.39	0.996	0.75	0.837	1.275	1.201	0.94
P43034	Platelet-activating factor acetylhydrolase IB subunit alpha OS=Homo sapiens GN=PAFAH1B1 PE=1 SV=2	5.12195	1	1	1	1	410	46.608	7.37	0.812	0.811	0.811	0.674	1.483	1.409
B3KM95	Phosphatidate cytidylyltransferase OS=Homo sapiens PE=2 SV=1	4.26966	1	1	1	1	445	51.326	7.09	0.955	0.883	1.09	0.938	1.06	1.073
P04921	Glycophorin-C OS=Homo sapiens GN=GYPC PE=1 SV=1	20.3125	1	1	1	1	128	13.802	4.84	0.718	0.76	0.854	0.962	1.515	1.191
D3DNI3	Profilin (Fragment) OS=Homo sapiens GN=PFN2 PE=3 SV=1	4.11765	1	2	1	1	340	35.522	10.2	0.917	0.857	0.882	1.013	1.279	1.051
Q13151	Heterogeneous nuclear ribonucleoprotein A0 OS=Homo sapiens GN=HNRNPA0 PE=1 SV=1	4.2623	1	1	1	1	305	30.822	9.29	0.952	0.84	0.748	0.981	1.389	1.089
A0A0K0K1L1	Epididymis secretory protein Li 282 OS=Homo sapiens GN=HEL-S-282 PE=2 SV=1	4.61538	1	1	1	1	260	29.158	7.74	0.466	0.525	0.737	1.826	1.684	0.762
Q8N1G4	Leucine-rich repeat-containing protein 47 OS=Homo sapiens GN=LRRC47 PE=1 SV=1	2.5729	1	1	1	1	583	63.434	8.28	0.898	0.878	0.702	1.123	1.428	0.97
Q68EM7	Rho GTPase-activating protein 17 OS=Homo sapiens GN=ARHGAP17 PE=1 SV=1	2.15664	1	1	1	1	881	95.377	7.62	1.093	1.121	1.266	0.638	0.734	1.148
Q9UNS2	COP9 signalosome complex subunit 3 OS=Homo sapiens GN=COPS3 PE=1 SV=3	3.5461	1	1	1	1	423	47.842	6.65	0.917	0.817	0.729	1.126	1.403	1.008
F8VVA7	Coatomer subunit zeta-1 OS=Homo sapiens GN=COPZ1 PE=1 SV=1	9.59596	1	1	1	1	198	22.326	4.89	1.234	1.167	1.176	0.693	0.766	0.964
Q01523	Defensin-5 OS=Homo sapiens GN=DEFA5 PE=1 SV=1	12.766	1	1	1	1	94	10.065	8.02	1.384	1.37	0.898	0.616	0.617	1.116
A8K813	cDNA FLJ77763, highly similar to Homo sapiens prolactin regulatory element binding (PREB), mRNA OS=Homo sapiens PE=2 SV=1	4.31655	1	1	1	1	417	45.454	8.05	0.865	0.827	1.094	1.074	1.162	0.978
B2R4M6	Protein S100 OS=Homo sapiens PE=2 SV=1	11.4035	1	2	1	1	114	13.202	6.13	0.523	0.596	3.533	0.467	0.354	0.527
E9PAV3	Nascent polypeptide-associated complex subunit alpha, muscle-specific form OS=Homo sapiens GN=NACA PE=1 SV=1	0.721848	1	1	1	1	2078	205.295	9.58	0.968	1.081	1.048	0.894	0.881	1.127
Q86YL7	Podoplanin OS=Homo sapiens GN=PDPN PE=1 SV=3	6.79012	1	1	1	1	162	16.687	4.5	0.588	0.753	1.631	0.698	0.979	1.352
P30043	Flavin reductase (NADPH) OS=Homo sapiens GN=BLVRB PE=1 SV=3	6.79612	1	1	1	1	206	22.105	7.65	0.928	0.983	1.4	0.797	0.865	1.027
Q9BQ69	O-acetyl-ADP-ribose deacetylase MACROD1 OS=Homo sapiens GN=MACROD1 PE=1 SV=2	3.38462	1	1	1	1	325	35.483	9.51	0.918	0.879	0.803	0.955	1.318	1.127
B2RD36	cDNA, FLJ96437 OS=Homo sapiens PE=2 SV=1	6.12245	1	1	1	1	245	28.04	6.79	1.285	1.203	0.96	1.095	0.746	0.71
B3KXA3	cDNA FLJ45033 fis, clone BRAWH3019026, highly similar to Homo sapiens echinoderm microtubule associated protein like 1 (EML1), transcript variant 1, mRNA OS=Homo sapiens PE=2 SV=1	1.79856	2	2	2	1	834	91.996	7.43	1.164	1.095	1.059	0.717	1.068	0.897
Q15555	Microtubule-associated protein RP/EB family member 2 OS=Homo sapiens GN=MAPRE2 PE=1 SV=1	5.19878	2	2	2	1	327	37.008	5.57	1.069	1.063	0.961	0.717	1.154	1.037
O43678	NADH dehydrogenase [ubiquinone] 1 alpha subcomplex subunit 2 OS=Homo sapiens GN=NDUFA2 PE=1 SV=3	21.2121	1	1	1	1	99	10.915	9.57	0.96	1.009	1.146	0.802	1.057	1.026
P07451	Carbonic anhydrase 3 OS=Homo sapiens GN=CA3 PE=1 SV=3	4.61538	1	1	1	1	260	29.539	7.34	1.087	1.274	1.434	0.757	0.498	0.95
A2NXP8	Heavy chain variable region (Fragment) OS=Homo sapiens PE=2 SV=1	8.94309	1	1	1	1	123	13.825	9.72	0.809	0.882	0.901	2.286	0.542	0.579
Q6FG99	RPLP1 protein OS=Homo sapiens GN=RPLP1 PE=2 SV=1	37.7193	1	1	1	1	114	11.561	4.37	0.666	1.096	1.147	1.055	0.98	1.056
A0AVT1	Ubiquitin-like modifier-activating enzyme 6 OS=Homo sapiens GN=UBA6 PE=1 SV=1	1.42586	1	1	1	1	1052	117.895	6.14	1.038	0.896	0.908	0.842	1.263	1.054
Q8WW12	PEST proteolytic signal-containing nuclear protein OS=Homo sapiens GN=PCNP PE=1 SV=2	8.98876	1	1	1	1	178	18.913	7.49	0.987	0.96	0.88	1.161	1.2	0.813
A0A024R7T3	Heterogeneous nuclear ribonucleoprotein F, isoform CRA_a OS=Homo sapiens GN=HNRPF PE=4 SV=1	3.61446	2	2	2	1	415	45.643	5.58	0.967	0.873	0.909	0.965	1.324	0.963
P78356	Phosphatidylinositol 5-phosphate 4-kinase type-2 beta OS=Homo sapiens GN=PIP4K2B PE=1 SV=1	2.64423	1	1	1	1	416	47.348	7.33	0.956	0.887	0.732	1.15	1.067	1.208
O60240	Perilipin-1 OS=Homo sapiens GN=PLIN1 PE=1 SV=2	1.91571	1	1	1	1	522	55.956	6.42	1.747	1.189	1.673	0.411	0.372	0.609
O75489	NADH dehydrogenase [ubiquinone] iron-sulfur protein 3, mitochondrial OS=Homo sapiens GN=NDUFS3 PE=1 SV=1	4.92424	1	1	1	1	264	30.223	7.5	1.01	1.126	0.928	0.789	1.046	1.1
P35052	Glypican-1 OS=Homo sapiens GN=GPC1 PE=1 SV=2	2.15054	1	1	1	1	558	61.641	7.3	1.084	1.149	0.795	1.468	0.834	0.67
P16930	Fumarylacetoacetase OS=Homo sapiens GN=FAH PE=1 SV=2	2.86396	1	1	1	1	419	46.344	6.95	0.834	0.861	0.883	1.129	1.308	0.986
P56385	ATP synthase subunit e, mitochondrial OS=Homo sapiens GN=ATP5I PE=1 SV=2	14.4928	1	1	1	1	69	7.928	9.35	0.936	0.861	0.849	0.918	1.261	1.174
Q9BUS0	ZYX protein (Fragment) OS=Homo sapiens GN=ZYX PE=2 SV=2	3.09811	2	2	2	1	581	62.411	7.42	1.071	1.016	0.95	0.808	1.141	1.015
A8K3W6	cDNA FLJ75175 OS=Homo sapiens PE=2 SV=1	3.32031	1	1	1	1	512	56.444	9.85	1.185	1.026	1.105	0.885	0.907	0.891
A0A0S2Z3W7	Nucleotide diphosphatase (Fragment) OS=Homo sapiens GN=ITPA PE=2 SV=1	8.76289	1	1	1	1	194	21.432	5.66	0.846	0.928	1.06	1.009	1.224	0.934
O60869	Endothelial differentiation-related factor 1 OS=Homo sapiens GN=EDF1 PE=1 SV=1	14.8649	2	2	2	1	148	16.359	9.95	0.959	1.069	1.055	0.931	1.125	0.86
M1VKI3	Tyrosine-protein kinase receptor OS=Homo sapiens GN=SDC4-ROS1_S4;R32 PE=2 SV=1	1.60858	1	1	1	1	746	83.073	4.97	1.987	1.416	0.693	0.497	0.588	0.82
B3KQQ9	cDNA PSEC0048 fis, clone NT2RP2000028, highly similar to Serine protease 23 OS=Homo sapiens PE=2 SV=1	3.39426	1	1	1	1	383	43.032	9.36	0.983	1.081	0.874	1.027	1.049	0.984
B2R4D5	Actin-related protein 2/3 complex subunit 3 OS=Homo sapiens PE=2 SV=1	7.86517	2	2	2	1	178	20.507	8.59	0.992	0.904	1.016	0.899	1.205	0.984
O43143	Pre-mRNA-splicing factor ATP-dependent RNA helicase DHX15 OS=Homo sapiens GN=DHX15 PE=1 SV=2	2.01258	2	2	2	1	795	90.875	7.46	1.014	1.006	0.977	0.908	1.113	0.982
Q9NQG5	Regulation of nuclear pre-mRNA domain-containing protein 1B OS=Homo sapiens GN=RPRD1B PE=1 SV=1	4.90798	1	1	1	1	326	36.877	5.97	0.997	1.05	0.998	0.946	0.934	1.074
X6R2S6	Signal peptidase complex subunit 1 OS=Homo sapiens GN=SPCS1 PE=1 SV=1	7.10059	1	1	1	1	169	18.286	8.72	1.042	1.073	1.117	0.994	0.874	0.899
Q99426	Tubulin-folding cofactor B OS=Homo sapiens GN=TBCB PE=1 SV=2	4.09836	1	1	1	1	244	27.308	5.15	1.016	0.833	0.872	1.161	1.274	0.845
Q9H336	Cysteine-rich secretory protein LCCL domain-containing 1 OS=Homo sapiens GN=CRISPLD1 PE=2 SV=1	2.2	1	1	1	1	500	56.851	8.12	1.216	1.137	0.719	0.296	1.22	1.411
P02786	Transferrin receptor protein 1 OS=Homo sapiens GN=TFRC PE=1 SV=2	1.44737	1	1	1	1	760	84.818	6.61	0.972	0.818	1.026	1.063	1.204	0.916
B4E0Z6	cDNA FLJ59809, highly similar to Bone marrow stromal antigen 2 OS=Homo sapiens PE=2 SV=1	4.62963	1	1	1	1	216	23.522	5.92	0.86	0.848	0.992	0.88	0.984	1.435
Q5JTB6	Placenta-specific protein 9 OS=Homo sapiens GN=PLAC9 PE=1 SV=1	11.3402	1	2	1	1	97	10.302	4.92	1.079	0.975	0.743	1.105	1.045	1.053
A0A024R472	Transmembrane BAX inhibitor motif containing 1, isoform CRA_a OS=Homo sapiens GN=TMBIM1 PE=3 SV=1	4.50161	1	2	1	1	311	34.585	7.72	0.94	0.884	0.963	0.98	1.173	1.06
P51159	Ras-related protein Rab-27A OS=Homo sapiens GN=RAB27A PE=1 SV=3	4.52489	1	1	1	1	221	24.852	5.22	1.134	1.009	1.159	0.662	1.073	0.963
B2R4R9	HCG26477 OS=Homo sapiens GN=RPS28 PE=2 SV=1	15.942	1	1	1	1	69	7.836	10.7	1.038	0.924	1.15	0.808	1.288	0.793
P34741	Syndecan-2 OS=Homo sapiens GN=SDC2 PE=1 SV=2	11.9403	2	2	2	1	201	22.146	4.86	1.171	1.088	0.709	0.741	1.25	1.041
A0A024R0A0	Matrix-remodelling associated 8, isoform CRA_a OS=Homo sapiens GN=MXRA8 PE=4 SV=1	2.44444	1	1	1	1	450	49.688	6.92	0.883	0.912	0.929	1.171	0.975	1.13
O15031	Plexin-B2 OS=Homo sapiens GN=PLXNB2 PE=1 SV=3	0.598477	1	1	1	1	1838	204.997	6.24	0.941	0.792	0.857	1.12	1.237	1.053
V9HW90	Epididymis luminal protein 75 OS=Homo sapiens GN=HEL-75 PE=2 SV=1	2.87356	2	2	2	1	522	56.221	8.5	0.945	0.894	0.958	1.144	1.117	0.942
F8W031	Uncharacterized protein (Fragment) OS=Homo sapiens PE=1 SV=1	3.80228	1	1	1	1	263	29.206	7.01	0.9	1.103	0.793	0.899	1.426	0.879
B4DID6	cDNA FLJ52545, highly similar to Dickkopf-related protein 3 OS=Homo sapiens PE=2 SV=1	3.84615	1	1	1	1	364	39.825	4.67	1.492	0.925	1.399	0.686	0.678	0.82
P26583	High mobility group protein B2 OS=Homo sapiens GN=HMGB2 PE=1 SV=2	5.26316	1	1	1	1	209	24.019	7.81	0.541	0.642	1.415	1.738	1.099	0.566
B3KN29	PRA1 family protein OS=Homo sapiens PE=2 SV=1	6.17978	1	1	1	1	178	19.277	9.19	1.252	1.041	1.21	0.864	0.797	0.836
A6XMH4	Beta-2-microglobulin OS=Homo sapiens PE=2 SV=1	8.06452	1	2	1	1	124	14.407	7.03	0.884	1.249	1.721	0.951	0.485	0.711
Q96EE3	Nucleoporin SEH1 OS=Homo sapiens GN=SEH1L PE=1 SV=3	3.05556	1	1	1	1	360	39.623	8.09	0.855	0.917	0.915	1.019	1.148	1.146
A0A140VKA9	Testis secretory sperm-binding protein Li 236P OS=Homo sapiens PE=2 SV=1	4.5082	1	1	1	1	244	25.773	7.37	1.072	1.004	0.961	0.985	1.037	0.941
A0A075B6I1	Immunoglobulin lambda variable 4-60 OS=Homo sapiens GN=IGLV4-60 PE=3 SV=1	8.33333	1	1	1	1	120	12.979	6.25	0.638	1.046	1.181	1.668	0.604	0.863
Q4LE60	TNPO2 variant protein (Fragment) OS=Homo sapiens GN=TNPO2 variant protein PE=2 SV=1	1.71265	2	2	2	1	1051	117.602	5.64	0.917	0.81	0.939	1.117	1.212	1.005
Q12929	Epidermal growth factor receptor kinase substrate 8 OS=Homo sapiens GN=EPS8 PE=1 SV=1	1.21655	1	1	1	1	822	91.824	7.5	0.98	1.007	1.026	1.014	0.995	0.978
V9HW87	Abhydrolase domain containing 14B, isoform CRA_a OS=Homo sapiens GN=HEL-S-299 PE=2 SV=1	4.7619	1	1	1	1	210	22.332	6.4	0.883	0.788	0.864	1.209	1.296	0.959
Q9NRV9	Heme-binding protein 1 OS=Homo sapiens GN=HEBP1 PE=1 SV=1	5.29101	1	1	1	1	189	21.084	5.8	0.969	0.895	1.011	0.904	1.25	0.971
X6R8A1	Carboxypeptidase OS=Homo sapiens GN=CTSA PE=1 SV=1	2.61044	1	1	1	1	498	56.197	6.61	0.994	1.094	1.024	1.116	0.942	0.83
Q53GR7	Solute carrier family 25, member 13 (Citrin) variant (Fragment) OS=Homo sapiens PE=2 SV=1	2.66667	1	1	1	1	675	74.07	8.38	0.91	0.928	1.255	0.95	0.933	1.024
A0A087X1U0	Tryptase beta-2 OS=Homo sapiens GN=TPSB2 PE=1 SV=1	4.79452	1	1	1	1	292	32.555	7.25	0.837	1.177	1.353	0.726	0.415	1.492
B4DNC2	cDNA FLJ51906, highly similar to Heat-shock protein beta-6 OS=Homo sapiens PE=2 SV=1	6.63265	1	1	1	1	196	21.05	6.52	0.817	0.81	0.739	1.383	1.317	0.933
Q9UPN3	Microtubule-actin cross-linking factor 1, isoforms 1/2/3/5 OS=Homo sapiens GN=MACF1 PE=1 SV=4	0.216567	2	2	1	1	7388	837.787	5.39	0.908	0.856	0.873	1.113	1.282	0.968
A4D0W0	LSM8 homolog, U6 small nuclear RNA associated (S. cerevisiae) OS=Homo sapiens GN=LSM8 PE=2 SV=1	10.4167	1	1	1	1	96	10.396	4.48	0.99	1.014	1.053	0.933	1.139	0.87
A0A220K8H0	Solute carrier family 29 member 1 (Augustine blood group) OS=Homo sapiens GN=SLC29A1 PE=4 SV=1	2.19298	1	1	1	1	456	50.182	8.29	0.939	0.883	0.736	0.581	1.295	1.566
A8K719	cDNA FLJ76413, highly similar to Homo sapiens core-binding factor, beta subunit (CBFB), transcript variant 1, mRNA OS=Homo sapiens PE=2 SV=1	8.55615	1	1	1	1	187	21.906	5.8	0.989	0.921	1.299	0.926	0.813	1.053
Q9C0E8	Protein lunapark OS=Homo sapiens GN=LNPK PE=1 SV=2	2.57009	1	1	1	1	428	47.71	5.11	0.924	0.834	0.776	1.081	1.357	1.027
Q14444	Caprin-1 OS=Homo sapiens GN=CAPRIN1 PE=1 SV=2	1.55148	1	1	1	1	709	78.318	5.25	0.979	0.964	1.048	0.767	1.274	0.969
P42166	Lamina-associated polypeptide 2, isoform alpha OS=Homo sapiens GN=TMPO PE=1 SV=2	1.8732	1	1	1	1	694	75.446	7.66	0.812	0.707	0.759	1.334	1.383	1.006
O43294	Transforming growth factor beta-1-induced transcript 1 protein OS=Homo sapiens GN=TGFB1I1 PE=1 SV=2	3.03688	2	2	2	1	461	49.782	7.03	1.125	0.728	0.865	0.967	1.302	1.013
P08138	Tumor necrosis factor receptor superfamily member 16 OS=Homo sapiens GN=NGFR PE=1 SV=1	3.51288	1	1	1	1	427	45.154	4.7	1.19	1.155	1.088	0.756	0.828	0.982
O14495	Phospholipid phosphatase 3 OS=Homo sapiens GN=PLPP3 PE=1 SV=1	3.21543	1	1	1	1	311	35.093	9.14	1.421	1.137	0.766	0.596	1.059	1.021
A0A024R9M9	Calcium binding protein P22, isoform CRA_a OS=Homo sapiens GN=CHP PE=4 SV=1	5.64103	1	1	1	1	195	22.442	5.1	0.735	0.939	0.905	1.646	0.949	0.826
A0A024RBB7	Nucleosome assembly protein 1-like 1, isoform CRA_a OS=Homo sapiens GN=NAP1L1 PE=3 SV=1	4.34783	1	1	1	1	391	45.346	4.46	0.947	1.052	1.082	1.226	0.986	0.707
A0A024R8T9	Synaptogyrin 2, isoform CRA_d OS=Homo sapiens GN=SYNGR2 PE=4 SV=1	4.46429	1	1	1	1	224	24.794	4.94	1.003	0.765	1.184	0.965	1.14	0.943
P61970	Nuclear transport factor 2 OS=Homo sapiens GN=NUTF2 PE=1 SV=1	6.29921	1	2	1	1	127	14.469	5.38	1.011	0.988	0.858	1.034	1.199	0.91
G9FP35	Guanine nucleotide binding protein OS=Homo sapiens GN=GNAQ PE=2 SV=1	5.01393	2	2	1	1	359	42.084	5.68	0.91	0.865	1.052	1.143	1.048	0.982
B3KWV6	cDNA FLJ43948 fis, clone TESTI4014924, highly similar to Homo sapiens cytoplasmic FMR1 interacting protein 1 (CYFIP1), transcript variant 1, mRNA OS=Homo sapiens PE=2 SV=1	1.03586	1	1	1	1	1255	145.428	7.61	1.277	0.903	1.049	0.805	1.011	0.957
P35270	Sepiapterin reductase OS=Homo sapiens GN=SPR PE=1 SV=1	3.83142	1	1	1	1	261	28.031	8.05	1.12	1.188	0.966	0.897	0.861	0.969
E5KMI6	Lon protease homolog, mitochondrial OS=Homo sapiens GN=LONP1 PE=3 SV=1	1.35558	1	1	1	1	959	106.436	6.39	0.976	0.945	1.136	1.087	0.947	0.909
Q9NP79	Vacuolar protein sorting-associated protein VTA1 homolog OS=Homo sapiens GN=VTA1 PE=1 SV=1	3.25733	1	1	1	1	307	33.858	6.29	0.99	0.936	0.916	0.899	1.194	1.064
A0A024R9I4	R-spondin 2 homolog (Xenopus laevis), isoform CRA_b OS=Homo sapiens GN=RSPO2 PE=4 SV=1	6.66667	1	1	1	1	180	21.071	9.29	0.762	0.706	0.953	1.41	0.646	1.523
Q9HD20	Manganese-transporting ATPase 13A1 OS=Homo sapiens GN=ATP13A1 PE=1 SV=2	0.747508	1	1	1	1	1204	132.87	8.13	0.964	0.794	0.883	1.211	1.171	0.977
Q6IQ30	Polyadenylate-binding protein OS=Homo sapiens GN=PABPC4 PE=2 SV=1	2.12121	2	2	1	1	660	72.315	9.35	0.947	0.909	0.969	0.968	1.261	0.946
G3V0E4	Mitochondrial-processing peptidase subunit beta OS=Homo sapiens GN=PMPCB PE=1 SV=1	2.04082	1	1	1	1	490	54.157	6.83	0.936	0.801	0.958	1.005	1.257	1.043
B4DTX5	cDNA FLJ60072, highly similar to Homo sapiens sorbin and SH3 domain containing 1 (SORBS1), transcript variant 6, mRNA OS=Homo sapiens PE=2 SV=1	1.86916	1	1	1	1	749	83.862	7.15	1.082	1.146	0.925	1.032	0.797	1.017
P31689	DnaJ homolog subfamily A member 1 OS=Homo sapiens GN=DNAJA1 PE=1 SV=2	3.27456	1	1	1	1	397	44.839	7.08	1.13	0.982	0.97	1.098	0.726	1.093
A0A140VJZ1	Ubiquitinyl hydrolase 1 OS=Homo sapiens PE=2 SV=1	1.51515	1	1	1	1	858	95.725	5.03	0.96	1.006	0.962	0.671	1.205	1.196
A4D2H4	Similar to Histidine triad nucleotide-binding protein 1 (Adenosine 5-monophosphoramidase) (Protein kinase C inhibitor 1) (Protein kinase C-interacting protein 1) (PKCI-1) OS=Homo sapiens GN=LOC346521 PE=4 SV=1	7.14286	1	1	1	1	126	13.553	7.46	1.24	1.391	1.325	1.211	0.435	0.398
Q9Y2H1	Serine/threonine-protein kinase 38-like OS=Homo sapiens GN=STK38L PE=1 SV=3	2.15517	1	1	1	1	464	53.968	6.81	1.075	1.129	0.894	0.931	0.924	1.047
V9HW09	Epididymis secretory sperm binding protein Li 91n OS=Homo sapiens GN=HEL-S-91n PE=2 SV=1	2.57143	1	1	1	1	350	39.587	9.7	0.954	0.871	0.982	0.943	1.138	1.111
Q9H477	Ribokinase OS=Homo sapiens GN=RBKS PE=1 SV=1	3.10559	1	1	1	1	322	34.121	5.05	0.977	1.024	0.896	1.204	1.131	0.768
Q9BWH2	FUN14 domain-containing protein 2 OS=Homo sapiens GN=FUNDC2 PE=1 SV=2	4.7619	1	1	1	1	189	20.663	9.73	0.924	0.855	1.013	1.025	1.081	1.103
A4D0U5	Testis derived transcript (3 LIM domains) OS=Homo sapiens GN=TES PE=4 SV=1	2.3753	1	1	1	1	421	47.964	7.68	1.097	0.986	1.038	0.903	1.054	0.922
Q9Y3E7	Charged multivesicular body protein 3 OS=Homo sapiens GN=CHMP3 PE=1 SV=3	6.30631	2	3	2	1	222	25.057	5.12	0.944	1.034	0.821	0.947	1.219	1.035
A8K2U2	cDNA FLJ75392, highly similar to Homo sapiens hexokinase II (HKII) mRNA OS=Homo sapiens PE=2 SV=1	1.19956	1	1	1	1	917	102.292	6.09	0.879	0.986	1.043	0.983	1.199	0.912
Q8N5M9	Protein jagunal homolog 1 OS=Homo sapiens GN=JAGN1 PE=1 SV=1	6.55738	1	1	1	1	183	21.111	9.73	0.947	1.046	1.109	0.942	0.936	1.02
Q9Y3B4	Splicing factor 3B subunit 6 OS=Homo sapiens GN=SF3B6 PE=1 SV=1	11.2	1	1	1	1	125	14.576	9.38	0.895	1.026	0.876	1.157	1.102	0.944
Q9UQN3	Charged multivesicular body protein 2b OS=Homo sapiens GN=CHMP2B PE=1 SV=1	4.22535	1	1	1	1	213	23.891	8.76	0.979	1.017	0.712	1.09	1.299	0.903
B4DIV8	cDNA FLJ56402, highly similar to Tripeptidyl-peptidase 1 (EC 3.4.14.9) OS=Homo sapiens PE=2 SV=1	2.44755	2	2	2	1	572	62.173	6.65	0.909	0.701	0.908	1.188	1.366	0.928
E7ERK9	Translation initiation factor eIF-2B subunit delta OS=Homo sapiens GN=EIF2B4 PE=1 SV=1	3.86029	1	1	1	1	544	59.677	9.42	0.955	0.994	1.135	0.989	0.926	1
Q9HBR0	Putative sodium-coupled neutral amino acid transporter 10 OS=Homo sapiens GN=SLC38A10 PE=1 SV=2	1.34048	2	2	2	1	1119	119.687	5.73	0.859	0.893	0.995	0.992	1.173	1.089
Q3KQU3	MAP7 domain-containing protein 1 OS=Homo sapiens GN=MAP7D1 PE=1 SV=1	1.18906	1	1	1	1	841	92.764	10.11	0.751	0.633	0.726	1.193	1.403	1.294
O75223	Gamma-glutamylcyclotransferase OS=Homo sapiens GN=GGCT PE=1 SV=1	4.78723	1	1	1	1	188	20.994	5.14	1.086	1.034	0.848	1.109	1.082	0.841
A0A1B1CYC5	Vitamin D binding protein (Fragment) OS=Homo sapiens GN=Gc PE=4 SV=1	32.3529	1	1	1	1	34	3.716	8.56	2.287	1.251	0.225	0.276	1.223	0.738
Q53TN4	Cytochrome b reductase 1 OS=Homo sapiens GN=CYBRD1 PE=1 SV=1	3.4965	1	2	1	1	286	31.621	8.76	0.949	0.71	0.627	0.986	1.587	1.14
Q99442	Translocation protein SEC62 OS=Homo sapiens GN=SEC62 PE=1 SV=1	2.25564	1	1	1	1	399	45.833	7.12	1.091	0.992	1.075	1.695	0.671	0.475
A0A140VKC8	Testis tissue sperm-binding protein Li 45a OS=Homo sapiens PE=2 SV=1	5.919	1	1	1	1	321	35.87	6.6	1.066	0.974	0.89	0.917	1.045	1.108
Q86TV4	Full-length cDNA clone CS0DI085YI08 of Placenta of Homo sapiens (human) (Fragment) OS=Homo sapiens PE=2 SV=1	2.93578	2	2	2	1	545	59.983	5.07	0.854	1.194	0.937	0.882	1.04	1.094
A8K865	cDNA FLJ75789, highly similar to Homo sapiens synaptophysin-like 1 (SYPL1), transcript variant 1, mRNA OS=Homo sapiens PE=2 SV=1	4.2471	1	2	1	1	259	28.548	7.99	0.895	1.053	1.053	0.72	1.183	1.097
A0A140VJX1	Testicular tissue protein Li 198 OS=Homo sapiens PE=2 SV=1	3.98126	2	2	2	1	427	45.171	8.85	1.07	0.933	0.877	0.868	1.109	1.143
P54886	Delta-1-pyrroline-5-carboxylate synthase OS=Homo sapiens GN=ALDH18A1 PE=1 SV=2	1.25786	1	1	1	1	795	87.248	7.12	0.853	0.998	1.083	1.048	0.906	1.111
P62633	Cellular nucleic acid-binding protein OS=Homo sapiens GN=CNBP PE=1 SV=1	5.08475	1	1	1	1	177	19.45	7.71	1.019	0.995	0.961	1.116	1.149	0.76
Q9Y230	RuvB-like 2 OS=Homo sapiens GN=RUVBL2 PE=1 SV=3	2.37581	1	1	1	1	463	51.125	5.64	0.965	1.071	0.998	0.765	0.94	1.261
O43324	Eukaryotic translation elongation factor 1 epsilon-1 OS=Homo sapiens GN=EEF1E1 PE=1 SV=1	5.17241	1	1	1	1	174	19.798	8.54	0.963	1.009	1.315	0.951	0.838	0.923
Q9Y639	Neuroplastin OS=Homo sapiens GN=NPTN PE=1 SV=2	2.26131	1	2	1	1	398	44.36	7.99	1.152	1.223	0.867	0.68	0.999	1.079
A0A024RBV9	Transducin (Beta)-like 1X-linked, isoform CRA_a OS=Homo sapiens GN=TBL1X PE=4 SV=1	1.55979	1	1	1	1	577	62.456	6.55	0.88	0.779	0.747	1.053	1.404	1.136
B4DQ18	cDNA FLJ55767, highly similar to Lysophosphatidic acid receptor Edg-2 OS=Homo sapiens PE=2 SV=1	3.56164	1	1	1	1	365	41.178	8.41	0.983	0.925	0.908	0.706	1.22	1.259
Q8TBQ9	Protein kish-A OS=Homo sapiens GN=TMEM167A PE=1 SV=1	12.5	1	1	1	1	72	8.054	8.95	0.981	0.901	0.864	1.077	1.2	0.977
A0A024R2W4	Dystroglycan 1 (Dystrophin-associated glycoprotein 1), isoform CRA_a OS=Homo sapiens GN=DAG1 PE=4 SV=1	1.22905	1	1	1	1	895	97.48	8.56	0.765	0.758	0.669	1.46	1.232	1.116
Q08379	Golgin subfamily A member 2 OS=Homo sapiens GN=GOLGA2 PE=1 SV=3	1.0978	1	1	1	1	1002	113.017	5.02	0.925	0.88	0.734	1.056	1.239	1.166
A0A024R8W0	DEAD (Asp-Glu-Ala-Asp) box polypeptide 48, isoform CRA_a OS=Homo sapiens GN=DDX48 PE=3 SV=1	3.16302	1	1	1	1	411	46.841	6.73	0.963	0.812	0.888	1.064	1.125	1.147
P11233	Ras-related protein Ral-A OS=Homo sapiens GN=RALA PE=1 SV=1	6.79612	1	1	1	1	206	23.552	7.11	0.811	0.78	0.787	1.251	1.332	1.038
P34820	Bone morphogenetic protein 8B OS=Homo sapiens GN=BMP8B PE=2 SV=2	4.47761	1	1	1	1	402	44.74	8.41	0.941	0.928	1.084	1.088	0.872	1.087
P63218	Guanine nucleotide-binding protein G(I)/G(S)/G(O) subunit gamma-5 OS=Homo sapiens GN=GNG5 PE=1 SV=3	13.2353	1	1	1	1	68	7.314	9.85	0.767	0.681	0.887	1.257	1.421	0.986
Q9ULC4	Malignant T-cell-amplified sequence 1 OS=Homo sapiens GN=MCTS1 PE=1 SV=1	9.39227	2	2	2	1	181	20.542	8.82	1.009	0.984	1.09	1.078	0.912	0.927
Q9BTY2	Plasma alpha-L-fucosidase OS=Homo sapiens GN=FUCA2 PE=1 SV=2	1.92719	1	1	1	1	467	54.032	6.25	1.077	1.116	1.017	0.855	1.01	0.925
Q9Y5M8	Signal recognition particle receptor subunit beta OS=Homo sapiens GN=SRPRB PE=1 SV=3	3.32103	1	1	1	1	271	29.684	9.04	0.938	0.956	1.008	1.168	0.996	0.933
O14494	Phospholipid phosphatase 1 OS=Homo sapiens GN=PLPP1 PE=1 SV=1	3.52113	1	1	1	1	284	32.135	7.97	0.865	0.852	0.856	1.404	0.822	1.201
A6QKW0	SHINC3 OS=Homo sapiens GN=SHINC3 PE=2 SV=1	4.04858	1	1	1	1	247	27.933	9.7	0.954	0.99	1.099	0.923	0.852	1.182
Q92538	Golgi-specific brefeldin A-resistance guanine nucleotide exchange factor 1 OS=Homo sapiens GN=GBF1 PE=1 SV=2	0.484131	1	1	1	1	1859	206.315	5.73	0.864	0.799	0.768	1.007	1.321	1.24
A0A024R1R8	HCG2014768, isoform CRA_a OS=Homo sapiens GN=hCG_2014768 PE=4 SV=1	14.0625	1	3	1	1	64	7.087	9.99	1.077	1.153	0.996	0.921	1.007	0.846
B7Z268	Single-stranded DNA binding protein 1, isoform CRA_c OS=Homo sapiens GN=SSBP1 PE=2 SV=1	5.03145	1	2	1	1	159	18.547	10.1	1.015	0.923	0.947	0.923	1.098	1.095
K7EJ20	Glutathione peroxidase OS=Homo sapiens GN=GPX4 PE=1 SV=3	3.71901	1	1	1	1	242	26.789	9.31	0.922	0.946	1.204	0.857	1.056	1.014
P00167	Cytochrome b5 OS=Homo sapiens GN=CYB5A PE=1 SV=2	6.71642	1	1	1	1	134	15.321	4.96	1.031	1.017	1.033	0.879	0.999	1.041
O00161	Synaptosomal-associated protein 23 OS=Homo sapiens GN=SNAP23 PE=1 SV=1	4.2654	1	1	1	1	211	23.34	5.01	1.04	0.907	0.801	0.861	1.259	1.132
B2R6X2	Beta-glucuronidase OS=Homo sapiens PE=2 SV=1	2.15054	2	2	2	1	651	74.659	7.02	1.072	1.04	0.985	0.812	1.197	0.894
P17980	26S proteasome regulatory subunit 6A OS=Homo sapiens GN=PSMC3 PE=1 SV=3	2.05011	1	1	1	1	439	49.172	5.24	0.943	0.791	0.915	0.976	1.264	1.111
B2R6E2	cDNA, FLJ92910, highly similar to Homo sapiens programmed cell death 4 (neoplastic transformation inhibitor) (PDCD4), transcript variant 1, mRNA OS=Homo sapiens PE=2 SV=1	1.91898	1	1	1	1	469	51.599	5.25	1.098	0.946	0.862	0.935	1.172	0.987
Q13838	Spliceosome RNA helicase DDX39B OS=Homo sapiens GN=DDX39B PE=1 SV=1	3.50467	2	3	2	1	428	48.96	5.67	0.989	0.927	0.921	0.998	1.234	0.93
Q96NY7	Chloride intracellular channel protein 6 OS=Homo sapiens GN=CLIC6 PE=2 SV=3	3.40909	2	2	2	1	704	72.968	4.37	1.142	1.06	0.958	1.011	0.794	1.036
P62330	ADP-ribosylation factor 6 OS=Homo sapiens GN=ARF6 PE=1 SV=2	6.28571	1	1	1	1	175	20.069	8.95	1.011	0.986	0.961	0.991	1.216	0.836
Q92791	Endoplasmic reticulum protein SC65 OS=Homo sapiens GN=P3H4 PE=1 SV=1	2.0595	1	1	1	1	437	50.349	4.77	0.895	1.028	0.978	1.178	1.036	0.886
P82987	ADAMTS-like protein 3 OS=Homo sapiens GN=ADAMTSL3 PE=1 SV=4	0.532229	1	1	1	1	1691	188.569	7.83	1.068	1.224	1.16	0.867	0.798	0.881
H0UI06	Cytochrome c oxidase subunit 7A2, mitochondrial OS=Homo sapiens GN=COX7A2 PE=1 SV=1	8.69565	1	1	1	1	115	12.836	9.13	0.948	0.858	0.945	0.929	0.992	1.327
Q9NVM1	Protein eva-1 homolog B OS=Homo sapiens GN=EVA1B PE=1 SV=1	14.5455	1	1	1	1	165	18.362	4.73	1.056	0.846	1.011	0.975	1.021	1.091
A8K4G7	cDNA FLJ78528, highly similar to Homo sapiens vacuolar protein sorting 4B (yeast) (VPS4B), mRNA OS=Homo sapiens PE=2 SV=1	2.02703	1	1	1	1	444	49.242	6.76	0.996	0.9	0.995	0.845	1.335	0.929
Q9Y5B9	FACT complex subunit SPT16 OS=Homo sapiens GN=SUPT16H PE=1 SV=1	0.859599	1	1	1	1	1047	119.838	5.66	0.986	0.869	0.615	1.366	1.314	0.849
Q53EP0	Fibronectin type III domain-containing protein 3B OS=Homo sapiens GN=FNDC3B PE=1 SV=2	1.07973	1	1	1	1	1204	132.803	5.95	0.961	1.066	1.029	1.132	0.848	0.965
Q59G70	Mannosyl (Alpha-1,3-)-glycoprotein beta-1,2-N-acetylglucosaminyltransferase variant (Fragment) OS=Homo sapiens PE=2 SV=1	1.90275	1	1	1	1	473	53.471	9.33	1.034	0.977	0.988	0.999	0.926	1.076
Q6FHY4	N-ethylmaleimide-sensitive factor attachment protein, gamma, isoform CRA_b OS=Homo sapiens GN=NAPG PE=2 SV=1	3.20513	1	1	1	1	312	34.724	5.41	1.074	1.07	1.006	0.881	1.024	0.945
Q53FP0	Pyridoxine 5'-phosphate oxidase variant (Fragment) OS=Homo sapiens PE=2 SV=1	3.44828	1	1	1	1	261	29.897	7.4	0.972	0.967	1.026	1.139	1.023	0.872
Q5HYG7	Uncharacterized protein DKFZp686M24262 OS=Homo sapiens GN=DKFZp686M24262 PE=2 SV=1	1.98238	1	1	1	1	454	50.276	7.8	0.867	0.741	0.763	0.792	1.665	1.172
B4E3D4	cDNA FLJ56293, highly similar to Transmembrane glycoprotein NMB OS=Homo sapiens PE=2 SV=1	1.4827	1	2	1	1	607	68.03	6.19	0.774	0.757	0.874	1.453	1.193	0.949
O43236	Septin-4 OS=Homo sapiens GN=SEPT4 PE=1 SV=1	2.92887	2	2	1	1	478	55.064	6.11	1.044	1.052	0.905	0.904	1.113	0.982
Q9HAV7	GrpE protein homolog 1, mitochondrial OS=Homo sapiens GN=GRPEL1 PE=1 SV=2	7.8341	2	2	2	1	217	24.264	8.12	0.951	0.951	0.979	1.114	0.951	1.054
A0A024R9W5	HECT, UBA and WWE domain containing 1, isoform CRA_b OS=Homo sapiens GN=HUWE1 PE=4 SV=1	0.228624	1	1	1	1	4374	481.589	5.22	0.75	0.73	0.762	1.2	1.546	1.012
Q8IVF2	Protein AHNAK2 OS=Homo sapiens GN=AHNAK2 PE=1 SV=2	0.621225	2	2	2	1	5795	616.242	5.36	0.806	0.678	0.64	0.949	1.047	1.88
Q9UL26	Ras-related protein Rab-22A OS=Homo sapiens GN=RAB22A PE=1 SV=2	5.15464	1	1	1	1	194	21.841	8.15	0.937	0.892	0.946	1.009	1.174	1.042
J3KQ42	Tetraspanin OS=Homo sapiens GN=TSPAN4 PE=1 SV=1	5.83658	2	2	2	1	257	28.011	7.42	1.002	0.846	0.762	1.215	1.132	1.044
B4E2L0	cDNA FLJ54730, highly similar to cAMP-dependent protein kinase, beta-2-catalytic subunit (EC 2.7.11.11) OS=Homo sapiens PE=2 SV=1	2.26131	1	1	1	1	398	46.193	8.69	1.119	0.929	1.097	0.747	1.146	0.961
O60264	SWI/SNF-related matrix-associated actin-dependent regulator of chromatin subfamily A member 5 OS=Homo sapiens GN=SMARCA5 PE=1 SV=1	0.95057	1	1	1	1	1052	121.828	8.09	0.98	0.933	1.078	0.964	1.073	0.972
A0A087WY85	Ubiquitin-conjugating enzyme E2 D3 OS=Homo sapiens GN=UBE2D3 PE=1 SV=1	7.43243	1	1	1	1	148	16.807	8.44	0.956	1.118	1.159	1.092	0.916	0.758
E7EWW0	UPF0505 protein C16orf62 OS=Homo sapiens GN=C16orf62 PE=1 SV=2	0.855513	1	1	1	1	1052	118.537	7.84	0.94	0.827	0.772	0.824	1.47	1.167
H7BY58	Protein-L-isoaspartate O-methyltransferase OS=Homo sapiens GN=PCMT1 PE=1 SV=1	3.4965	1	1	1	1	286	30.339	6.73	1.179	1.063	0.864	0.902	1.101	0.891
P28331	NADH-ubiquinone oxidoreductase 75 kDa subunit, mitochondrial OS=Homo sapiens GN=NDUFS1 PE=1 SV=3	1.37552	1	1	1	1	727	79.417	6.23	0.917	0.845	0.826	0.934	1.371	1.109
Q59HD5	3-mercaptopyruvate sulfurtransferase variant (Fragment) OS=Homo sapiens PE=2 SV=1	2.86624	1	1	1	1	314	34.729	7.24	0.958	0.891	0.867	1.101	1.086	1.097
A0A087WWK8	IQ motif and SEC7 domain-containing protein 1 OS=Homo sapiens GN=IQSEC1 PE=1 SV=1	0.987433	1	1	1	1	1114	124.399	8.41	1.103	1.003	1.033	0.77	1.022	1.069
A6NFX8	ADP-sugar pyrophosphatase OS=Homo sapiens GN=NUDT5 PE=1 SV=1	3.87931	1	1	1	1	232	25.879	5.19	1.079	0.999	0.899	0.864	1.311	0.848
B5LY71	Uridine monophosphate synthetase isoform I OS=Homo sapiens GN=UMPS PE=2 SV=1	1.875	1	1	1	1	480	52.244	7.24	1.084	0.819	0.91	0.971	1.164	1.051
Q96QR8	Transcriptional activator protein Pur-beta OS=Homo sapiens GN=PURB PE=1 SV=3	3.20513	1	1	1	1	312	33.22	5.43	0.965	0.914	1.098	1.027	1.023	0.973
A0A0A0MRR7	U1 small nuclear ribonucleoprotein C OS=Homo sapiens GN=SNRPC PE=1 SV=1	5	1	1	1	1	180	19.673	9.58	0.999	0.889	0.958	0.849	1.3	1.005
P09661	U2 small nuclear ribonucleoprotein A' OS=Homo sapiens GN=SNRPA1 PE=1 SV=2	4.70588	1	1	1	1	255	28.398	8.62	1	0.929	0.871	1.073	1.201	0.926
V9HWB7	Epididymis luminal protein 60 OS=Homo sapiens GN=HEL60 PE=2 SV=1	1.5748	2	2	2	1	889	98.337	6.68	1.055	1.002	0.918	1.006	1.093	0.926
Q8IVL6	Prolyl 3-hydroxylase 3 OS=Homo sapiens GN=P3H3 PE=1 SV=1	1.3587	1	2	1	1	736	81.786	6.32	0.848	0.951	0.973	1.099	1.081	1.048
B2R7U4	cDNA, FLJ93605, highly similar to Homo sapiens heme oxygenase (decycling) 1 (HMOX1), mRNA OS=Homo sapiens PE=2 SV=1	3.81944	1	1	1	1	288	32.782	8.25	0.891	0.695	1.028	0.928	1.244	1.214
Q9Y6A4	Cilia- and flagella-associated protein 20 OS=Homo sapiens GN=CFAP20 PE=1 SV=1	4.66321	1	1	1	1	193	22.76	9.76	0.963	0.93	0.872	0.912	1.269	1.054
H0YAV1	Ribonucleoside-diphosphate reductase subunit M2 B (Fragment) OS=Homo sapiens GN=RRM2B PE=1 SV=1	1.96078	1	1	1	1	408	47.047	7.55	0.838	0.751	0.723	1.351	1.321	1.016
P09543	2',3'-cyclic-nucleotide 3'-phosphodiesterase OS=Homo sapiens GN=CNP PE=1 SV=2	2.13777	1	1	1	1	421	47.549	9.07	0.723	0.935	0.758	1.051	1.354	1.179
A0A024R7N7	Interferon, gamma-inducible protein 30, isoform CRA_b OS=Homo sapiens GN=IFI30 PE=4 SV=1	3.6	1	1	1	1	250	27.945	4.88	0.765	0.537	0.91	1.436	1.596	0.756
A0A024QZS4	Peptidyl-prolyl cis-trans isomerase OS=Homo sapiens GN=PPIF PE=3 SV=1	8.21256	2	3	2	1	207	22.026	9.38	0.941	0.872	1.149	0.981	1.113	0.945
O75822	Eukaryotic translation initiation factor 3 subunit J OS=Homo sapiens GN=EIF3J PE=1 SV=2	4.26357	1	1	1	1	258	29.045	4.83	1.569	0.868	1.163	0.867	0.804	0.729
P42677	40S ribosomal protein S27 OS=Homo sapiens GN=RPS27 PE=1 SV=3	22.619	2	2	2	1	84	9.455	9.45	0.84	0.886	0.911	1.27	1.149	0.943
Q9GZS9	Carbohydrate sulfotransferase 5 OS=Homo sapiens GN=CHST5 PE=2 SV=3	3.16302	1	1	1	1	411	46.131	10.04	1.441	1.516	1.409	0.498	0.459	0.677
B4DT31	cDNA FLJ53425, highly similar to Far upstream element-binding protein 1 OS=Homo sapiens PE=2 SV=1	2.10526	2	2	1	1	665	69.821	7.36	1.097	0.912	0.95	0.887	1.2	0.953
P55774	C-C motif chemokine 18 OS=Homo sapiens GN=CCL18 PE=1 SV=1	10.1124	1	1	1	1	89	9.842	8.75	1.743	1.208	1.08	0.56	0.581	0.828
A0A024R3Z5	LanC lantibiotic synthetase component C-like 1 (Bacterial), isoform CRA_b OS=Homo sapiens GN=LANCL1 PE=4 SV=1	2.6764	1	1	1	1	411	46.455	7.87	0.808	0.814	0.626	1.164	1.461	1.128
O75165	DnaJ homolog subfamily C member 13 OS=Homo sapiens GN=DNAJC13 PE=1 SV=5	0.534998	1	1	1	1	2243	254.252	6.74	0.865	0.819	1.081	0.978	1.274	0.983
Q6Y1H2	Very-long-chain (3R)-3-hydroxyacyl-CoA dehydratase 2 OS=Homo sapiens GN=HACD2 PE=1 SV=1	3.93701	1	1	1	1	254	28.35	9.55	0.875	0.838	0.991	1.164	0.95	1.183
Q15631	Translin OS=Homo sapiens GN=TSN PE=1 SV=1	6.57895	2	2	2	1	228	26.167	6.44	1.099	1.087	0.911	0.933	1.06	0.91
P56537	Eukaryotic translation initiation factor 6 OS=Homo sapiens GN=EIF6 PE=1 SV=1	5.71429	1	1	1	1	245	26.582	4.68	1.027	0.948	0.906	1.203	1.016	0.902
A0A024RAM4	Microtubule-associated protein 1B, isoform CRA_b OS=Homo sapiens GN=MAP1B PE=4 SV=1	0.364668	1	1	1	1	2468	270.454	4.81	1.004	0.677	0.879	0.758	1.328	1.354
B4E3I3	cDNA FLJ59614, highly similar to Ubiquitin fusion degradation protein 1 homolog OS=Homo sapiens PE=2 SV=1	4.7619	1	1	1	1	315	35.388	5.72	1.033	1.238	1.272	0.782	0.827	0.847
A0A140VJW2	Stathmin OS=Homo sapiens PE=2 SV=1	6.89655	1	1	1	1	174	19.811	7.02	0.77	0.813	1.132	1.22	1.309	0.757
P10155	60 kDa SS-A/Ro ribonucleoprotein OS=Homo sapiens GN=TROVE2 PE=1 SV=2	2.04461	1	1	1	1	538	60.631	8.03	1.099	0.992	1.034	0.89	1.054	0.931
A0A0A6YYL4	Coronin OS=Homo sapiens GN=CORO7-PAM16 PE=3 SV=1	1.62214	1	1	1	1	1048	114.095	6.33	0.866	0.879	0.912	1.316	1.081	0.946
J3KNE7	Tumor protein D53 OS=Homo sapiens GN=TPD52L1 PE=1 SV=1	4.30622	1	1	1	1	209	22.985	6.01	1.017	0.963	0.801	0.721	1.476	1.022
Q96H20	Vacuolar-sorting protein SNF8 OS=Homo sapiens GN=SNF8 PE=1 SV=1	3.48837	1	1	1	1	258	28.846	6.65	0.837	0.87	0.898	0.957	1.448	0.989
A0A024R0Q4	Phospholipase D family, member 3, isoform CRA_b OS=Homo sapiens GN=PLD3 PE=4 SV=1	2.04082	1	1	1	1	490	54.671	6.47	0.921	0.803	0.767	1.55	0.914	1.045
A0A024QYW3	Proteolipid protein 2 (Colonic epithelium-enriched), isoform CRA_a OS=Homo sapiens GN=PLP2 PE=4 SV=1	8.55263	1	1	1	1	152	16.68	7.24	1.076	1.18	1.094	0.632	0.931	1.087
P11717	Cation-independent mannose-6-phosphate receptor OS=Homo sapiens GN=IGF2R PE=1 SV=3	0.562023	2	2	2	1	2491	274.199	5.94	0.957	0.996	1.002	1.058	1.049	0.937
Q14344	Guanine nucleotide-binding protein subunit alpha-13 OS=Homo sapiens GN=GNA13 PE=1 SV=2	2.38727	1	1	1	1	377	44.022	8	1.012	1.009	1.084	1.114	0.83	0.952
A0A0J9YXC7	LIM and senescent cell antigen-like-containing domain protein OS=Homo sapiens GN=LIMS4 PE=1 SV=1	3.76884	1	1	1	1	398	45.694	7.88	1.376	1.159	1.034	0.797	0.803	0.832
P84098	60S ribosomal protein L19 OS=Homo sapiens GN=RPL19 PE=1 SV=1	6.63265	2	4	1	1	196	23.451	11.47	0.808	0.91	0.84	1.025	1.385	1.032
P15814	Immunoglobulin lambda-like polypeptide 1 OS=Homo sapiens GN=IGLL1 PE=1 SV=1	8.92019	1	1	1	1	213	22.949	10.07	0.782	0.788	0.915	1.826	0.907	0.781
A0A023T6R1	Mago nashi protein OS=Homo sapiens GN=FLJ10292 PE=2 SV=1	7.43243	1	1	1	1	148	17.265	6.39	0.814	0.886	1.035	0.928	1.163	1.174
P49720	Proteasome subunit beta type-3 OS=Homo sapiens GN=PSMB3 PE=1 SV=2	4.39024	1	1	1	1	205	22.933	6.55	1.029	0.906	1.097	1.144	0.966	0.859
A8K2W3	cDNA FLJ78516 OS=Homo sapiens PE=2 SV=1	2.11765	1	1	1	1	425	47.073	5.25	0.828	0.752	0.899	1.721	0.865	0.935
A0A024RD07	Trinucleotide repeat containing 5, isoform CRA_c OS=Homo sapiens GN=TNRC5 PE=4 SV=1	4.31655	1	1	1	1	278	30.755	5.49	0.917	1.02	1.059	1.171	1.004	0.828
A2J1M8	Rheumatoid factor RF-IP12 (Fragment) OS=Homo sapiens PE=2 SV=1	14.7368	2	2	1	1	95	10.678	7.99	0.926	0.971	1.035	1.842	0.519	0.707
B8ZWD9	Diazepam binding inhibitor, splice form 1D(2) OS=Homo sapiens GN=DBI PE=2 SV=1	5.55556	1	1	1	1	144	16.1	5.05	1.056	1.096	1.263	0.99	0.746	0.849
P62304	Small nuclear ribonucleoprotein E OS=Homo sapiens GN=SNRPE PE=1 SV=1	13.0435	1	1	1	1	92	10.797	9.44	0.758	0.728	0.88	0.847	1.337	1.45
A0A087WXU3	Extended synaptotagmin-2 OS=Homo sapiens GN=ESYT2 PE=1 SV=1	0.977199	1	1	1	1	921	102.308	9.26	1.057	1.075	1.093	0.795	1.052	0.928
P26639	Threonine--tRNA ligase, cytoplasmic OS=Homo sapiens GN=TARS PE=1 SV=3	2.213	2	2	2	1	723	83.382	6.67	0.817	0.882	0.856	0.776	1.11	1.559
P61221	ATP-binding cassette sub-family E member 1 OS=Homo sapiens GN=ABCE1 PE=1 SV=1	1.5025	1	1	1	1	599	67.271	8.34	1.02	0.965	1.051	1.126	1.01	0.828
P05109	Protein S100-A8 OS=Homo sapiens GN=S100A8 PE=1 SV=1	15.0538	2	2	2	1	93	10.828	7.03	0.715	0.671	2.218	0.721	0.899	0.777
B2RA03	cDNA, FLJ94640, highly similar to Homo sapiens keratin 18 (KRT18), mRNA OS=Homo sapiens PE=2 SV=1	3.25581	2	2	1	1	430	48	5.38	1.006	0.924	0.979	0.973	1.2	0.917
Q9H2G2	STE20-like serine/threonine-protein kinase OS=Homo sapiens GN=SLK PE=1 SV=1	0.728745	1	1	1	1	1235	142.607	5.15	0.958	0.943	0.927	0.972	1.156	1.044
A0A024R904	Calcyclin binding protein, isoform CRA_a OS=Homo sapiens GN=CACYBP PE=4 SV=1	3.94737	1	1	1	1	228	26.194	8.25	1.148	1.257	1.332	0.948	0.572	0.743
A8K5T7	cDNA FLJ75365, highly similar to Homo sapiens SUGT1B (SUGT1) mRNA OS=Homo sapiens PE=2 SV=1	3.83562	2	2	2	1	365	41.026	5.16	1.077	0.894	0.863	1.078	1.075	1.014
Q14376	UDP-glucose 4-epimerase OS=Homo sapiens GN=GALE PE=1 SV=2	4.02299	2	2	2	1	348	38.257	6.73	1.13	1.113	1.008	0.973	0.842	0.934
Q9NYI0	PH and SEC7 domain-containing protein 3 OS=Homo sapiens GN=PSD3 PE=1 SV=2	2.29008	2	2	2	1	1048	115.962	5.99	0.981	1.424	1.55	0.841	0.584	0.62
P15954	Cytochrome c oxidase subunit 7C, mitochondrial OS=Homo sapiens GN=COX7C PE=1 SV=1	14.2857	1	1	1	1	63	7.241	10.27	0.888	0.806	1.109	0.91	1.195	1.092
Q15120	[Pyruvate dehydrogenase (acetyl-transferring)] kinase isozyme 3, mitochondrial OS=Homo sapiens GN=PDK3 PE=1 SV=1	4.4335	2	2	2	1	406	46.909	8.37	1.082	0.956	0.776	1.002	1.205	0.979
A0A024R0C3	Nicotinamide nucleotide transhydrogenase, isoform CRA_a OS=Homo sapiens GN=NNT PE=4 SV=1	1.19705	1	1	1	1	1086	113.823	8.09	0.865	0.851	0.888	1.203	1.097	1.096
H0YBX6	Ubiquitin-conjugating enzyme E2 variant 2 (Fragment) OS=Homo sapiens GN=UBE2V2 PE=1 SV=1	9.74026	2	2	2	1	154	16.859	6.29	1.032	1.069	0.972	1.05	1.055	0.823
Q7LGC8	Carbohydrate sulfotransferase 3 OS=Homo sapiens GN=CHST3 PE=1 SV=3	2.92276	2	2	2	1	479	54.671	8.59	1.033	1.092	0.966	1.042	0.881	0.987
A0A087WU53	Magnesium transporter protein 1 OS=Homo sapiens GN=MAGT1 PE=1 SV=1	4.08719	2	2	2	1	367	41.504	9.94	1.094	1.047	1.076	0.853	0.909	1.022
A0A024R5H6	Phosphofurin acidic cluster sorting protein 1, isoform CRA_a OS=Homo sapiens GN=PACS1 PE=4 SV=1	1.76532	1	1	1	1	963	104.833	7.74	0.829	0.903	0.833	1.109	1.339	0.988
Q6IAG3	IL17B protein OS=Homo sapiens GN=IL17B PE=2 SV=1	5.55556	1	1	1	1	180	20.451	9.23	0.891	1.042	0.783	1.052	1.249	0.983
A0A0G2JH68	Protein diaphanous homolog 1 OS=Homo sapiens GN=DIAPH1 PE=1 SV=1	0.628931	1	1	1	1	1272	141.269	5.39	0.812	0.914	1.401	0.78	1.257	0.838
D3DSY9	Farnesyltransferase, CAAX box, alpha, isoform CRA_a OS=Homo sapiens GN=FNTA PE=4 SV=1	3.93873	1	1	1	1	457	52.577	5.57	0.968	0.98	0.839	1.027	1.167	1.018
O14737	Programmed cell death protein 5 OS=Homo sapiens GN=PDCD5 PE=1 SV=3	10.4	1	1	1	1	125	14.276	6.04	0.814	0.947	0.856	0.982	1.298	1.103
A0A024RDT3	Calcium binding protein 39-like, isoform CRA_a OS=Homo sapiens GN=CAB39L PE=4 SV=1	2.37389	1	1	1	1	337	39.063	8.4	1.183	1.135	0.863	0.712	1.015	1.093
A0A140VJL3	Hypoxanthine phosphoribosyltransferase OS=Homo sapiens PE=2 SV=1	5.9633	1	1	1	1	218	24.564	6.68	0.952	1.153	1.023	0.692	0.809	1.37
P19075	Tetraspanin-8 OS=Homo sapiens GN=TSPAN8 PE=1 SV=1	4.21941	1	1	1	1	237	26.026	5.6	0.519	0.559	0.584	1.755	1.088	1.496
P26885	Peptidyl-prolyl cis-trans isomerase FKBP2 OS=Homo sapiens GN=FKBP2 PE=1 SV=2	9.85915	1	1	1	1	142	15.639	9.13	1.019	0.927	0.907	1.042	1.07	1.036
Q8N353	TMEM106B protein (Fragment) OS=Homo sapiens GN=TMEM106B PE=2 SV=1	4.14013	1	1	1	1	314	35.115	8.22	1.161	0.83	0.763	0.876	1.326	1.044
Q13103	Secreted phosphoprotein 24 OS=Homo sapiens GN=SPP2 PE=1 SV=1	4.2654	1	1	1	1	211	24.322	8.32	0.903	1.16	1.295	0.875	0.688	1.08
Q53EN2	MURR1 variant (Fragment) OS=Homo sapiens PE=2 SV=1	8.94737	1	1	1	1	190	21.294	6.2	1.049	0.982	1.012	0.901	1.057	0.999
Q9NR45	Sialic acid synthase OS=Homo sapiens GN=NANS PE=1 SV=2	2.22841	1	1	1	1	359	40.281	6.74	1.188	1.156	1.178	1.208	0.728	0.543
R4GMU1	GDH/6PGL endoplasmic bifunctional protein OS=Homo sapiens GN=H6PD PE=1 SV=1	0.997506	1	1	1	1	802	90.116	7.23	0.817	0.581	0.81	1.373	1.472	0.947
B7ZM99	MTHFD1L protein OS=Homo sapiens GN=MTHFD1L PE=1 SV=1	0.919305	1	1	1	1	979	105.823	8.06	1.065	1.058	1.045	0.912	0.95	0.97
Q9UEW8	STE20/SPS1-related proline-alanine-rich protein kinase OS=Homo sapiens GN=STK39 PE=1 SV=3	2.20183	1	1	1	1	545	59.436	6.29	0.448	0.444	0.499	0.533	2.215	1.86
Q9H6X2	Anthrax toxin receptor 1 OS=Homo sapiens GN=ANTXR1 PE=1 SV=2	1.77305	1	1	1	1	564	62.749	7.61	0.803	0.677	0.671	1.852	1.098	0.899
A0A0K2GN21	BCKDHB protein OS=Homo sapiens GN=BCKDHB PE=4 SV=1	2.80612	1	1	1	1	392	43.094	6.61	0.973	0.991	1.138	0.962	1.053	0.883
Q9C0C2	182 kDa tankyrase-1-binding protein OS=Homo sapiens GN=TNKS1BP1 PE=1 SV=4	1.15674	2	2	2	1	1729	181.685	4.86	0.9	0.778	0.899	1.001	1.116	1.307
P62847	40S ribosomal protein S24 OS=Homo sapiens GN=RPS24 PE=1 SV=1	9.77444	2	2	2	1	133	15.413	10.78	0.896	0.821	0.824	1.081	1.303	1.076
O43633	Charged multivesicular body protein 2a OS=Homo sapiens GN=CHMP2A PE=1 SV=1	3.6036	1	1	1	1	222	25.088	5.97	1.166	0.995	0.62	0.725	1.365	1.128
H0Y368	Dolichol-phosphate mannosyltransferase subunit 1 (Fragment) OS=Homo sapiens GN=DPM1 PE=1 SV=1	3.72881	1	1	1	1	295	33.307	9.14	0.875	0.87	0.863	0.956	1.311	1.124
P36269	Glutathione hydrolase 5 proenzyme OS=Homo sapiens GN=GGT5 PE=1 SV=2	2.04778	1	1	1	1	586	62.222	7.55	0.668	0.674	0.802	1.155	1.498	1.203
B2RD79	cDNA, FLJ96494, highly similar to Homo sapiens ubiquitin specific peptidase 14 (tRNA-guanine transglycosylase) (USP14), mRNA OS=Homo sapiens PE=2 SV=1	1.61943	1	1	1	1	494	56.006	5.3	0.986	1.133	1.269	1.052	0.728	0.831
A0A024RDT9	Fibronectin type III domain containing 3A, isoform CRA_d OS=Homo sapiens GN=FNDC3A PE=4 SV=1	1.08514	1	1	1	1	1198	131.767	6.71	0.827	0.833	0.819	1.123	1.29	1.107
F8WAH6	Elastin OS=Homo sapiens GN=ELN PE=1 SV=2	2.54453	1	1	1	1	786	68.355	10.4	1.272	1.106	0.997	0.879	0.895	0.851
P55001	Microfibrillar-associated protein 2 OS=Homo sapiens GN=MFAP2 PE=2 SV=1	5.46448	1	1	1	1	183	20.812	4.97	0.95	1.144	1.167	1.062	0.846	0.83
Q5STK2	Prefoldin subunit 6, isoform CRA_b OS=Homo sapiens GN=PFDN6 PE=2 SV=1	9.30233	1	1	1	1	129	14.574	8.88	0.852	0.921	0.804	0.938	1.457	1.027
P61927	60S ribosomal protein L37 OS=Homo sapiens GN=RPL37 PE=1 SV=2	15.4639	2	4	2	1	97	11.071	11.74	0.845	0.868	0.823	0.972	1.363	1.13
P27694	Replication protein A 70 kDa DNA-binding subunit OS=Homo sapiens GN=RPA1 PE=1 SV=2	2.5974	2	2	2	1	616	68.095	7.21	1.017	0.977	0.938	1.123	1.02	0.924
Q8WXF1	Paraspeckle component 1 OS=Homo sapiens GN=PSPC1 PE=1 SV=1	2.67686	2	2	1	1	523	58.706	6.67	0.993	0.866	0.806	0.941	1.279	1.115
P36405	ADP-ribosylation factor-like protein 3 OS=Homo sapiens GN=ARL3 PE=1 SV=2	4.3956	1	1	1	1	182	20.443	7.24	1.012	1.016	1.132	0.784	1.099	0.957
Q96BX8	MOB kinase activator 3A OS=Homo sapiens GN=MOB3A PE=1 SV=1	3.68664	1	1	1	1	217	25.448	8.63	1.035	0.948	1.449	0.945	0.719	0.904
A0A024R978	Chromosome 1 open reading frame 24, isoform CRA_a OS=Homo sapiens GN=C1orf24 PE=4 SV=1	1.50862	2	2	2	1	928	103.07	4.78	0.984	0.858	0.791	0.925	1.459	0.983
B1ANH3	Guanylate kinase (Fragment) OS=Homo sapiens GN=GUK1 PE=1 SV=1	3.67647	1	1	1	1	272	30.117	6.68	1.094	0.98	1.039	0.894	1.15	0.842
A8K492	cDNA FLJ76789, highly similar to Homo sapiens methionine-tRNA synthetase (MARS), mRNA OS=Homo sapiens PE=2 SV=1	1.55556	1	1	1	1	900	101.08	6.16	0.773	0.892	0.887	1.592	0.903	0.953
Q14157	Ubiquitin-associated protein 2-like OS=Homo sapiens GN=UBAP2L PE=1 SV=2	1.01196	1	1	1	1	1087	114.465	7.11	1.163	1.31	0.955	0.818	0.789	0.964
Q9HD42	Charged multivesicular body protein 1a OS=Homo sapiens GN=CHMP1A PE=1 SV=1	7.65306	2	2	2	1	196	21.689	8.06	1.149	0.984	0.871	0.817	1.204	0.974
A0A0S2Z3D0	Carbonic anhydrase IX isoform 1 (Fragment) OS=Homo sapiens GN=CA9 PE=2 SV=1	1.74292	1	1	1	1	459	49.667	4.72	0.667	1.167	1.051	1.147	0.968	1.001
A0A024R914	Centrosomal protein 350kDa, isoform CRA_a OS=Homo sapiens GN=CEP350 PE=4 SV=1	0.737889	2	3	1	1	3117	350.715	6.34	1.109	0.997	1.028	0.967	1.07	0.829
Q86U42	Polyadenylate-binding protein 2 OS=Homo sapiens GN=PABPN1 PE=1 SV=3	2.61438	1	1	1	1	306	32.729	5.06	1.048	0.949	0.915	0.912	1.219	0.957
P00325	Alcohol dehydrogenase 1B OS=Homo sapiens GN=ADH1B PE=1 SV=2	2.13333	1	1	1	1	375	39.829	8.29	1.101	1.429	2.098	0.355	0.432	0.585
Q86UD1	Out at first protein homolog OS=Homo sapiens GN=OAF PE=2 SV=1	3.2967	1	1	1	1	273	30.669	6.84	1.189	1.23	1.155	0.799	0.509	1.118
H7C2I1	Protein arginine N-methyltransferase 1 OS=Homo sapiens GN=PRMT1 PE=1 SV=1	3.50404	1	1	1	1	371	42.434	5.35	0.91	0.924	0.926	0.951	1.189	1.1
Q9Y2S2	Lambda-crystallin homolog OS=Homo sapiens GN=CRYL1 PE=1 SV=3	3.44828	1	1	1	1	319	35.396	6.18	1.221	0.978	0.902	0.911	1.054	0.935
A0A096LP55	Cytochrome b-c1 complex subunit 6-like, mitochondrial OS=Homo sapiens GN=UQCRHL PE=3 SV=1	8.79121	1	1	1	1	91	10.745	4.44	0.905	0.868	0.881	1.021	1.341	0.984
Q9BS40	Latexin OS=Homo sapiens GN=LXN PE=1 SV=2	4.5045	1	1	1	1	222	25.734	5.78	1.115	1.083	1.126	0.818	0.968	0.89
Q12882	Dihydropyrimidine dehydrogenase [NADP(+)] OS=Homo sapiens GN=DPYD PE=1 SV=2	0.780488	1	1	1	1	1025	111.329	7.05	0.985	0.989	0.944	1.03	1.287	0.764
Q13641	Trophoblast glycoprotein OS=Homo sapiens GN=TPBG PE=1 SV=1	1.90476	1	1	1	1	420	46.003	6.83	1.074	1.222	0.95	0.739	0.932	1.083
O60716	Catenin delta-1 OS=Homo sapiens GN=CTNND1 PE=1 SV=1	0.826446	1	1	1	1	968	108.103	6.23	0.951	0.67	0.786	1.161	1.321	1.112
B7Z2R4	Epsilon-sarcoglycan OS=Homo sapiens GN=SGCE PE=1 SV=1	2.12314	1	1	1	1	471	53.4	6.73	1.038	0.979	0.858	0.897	1.093	1.135
Q7Z5F5	Liver-expressed antimicrobial peptide 2 isoform OS=Homo sapiens PE=2 SV=1	9.87654	1	1	1	1	81	9.284	10.01	1.673	1.406	1.077	0.548	0.648	0.647
Q5VWC4	26S proteasome non-ATPase regulatory subunit 4 OS=Homo sapiens GN=PSMD4 PE=1 SV=1	3.94737	1	1	1	1	380	41.053	4.81	0.976	1.296	1.327	0.727	0.861	0.813
P53597	Succinate--CoA ligase [ADP/GDP-forming] subunit alpha, mitochondrial OS=Homo sapiens GN=SUCLG1 PE=1 SV=4	2.60116	1	1	1	1	346	36.227	8.79	0.93	0.781	0.926	0.966	1.282	1.115
Q9Y2V2	Calcium-regulated heat-stable protein 1 OS=Homo sapiens GN=CARHSP1 PE=1 SV=2	5.44218	1	1	1	1	147	15.882	8.21	0.945	0.929	0.83	1.022	1.341	0.933
E5KLL9	Mitochondrial dynamin-like 120 kDa protein OS=Homo sapiens PE=3 SV=1	0.985222	1	1	1	1	1015	117.697	7.77	0.987	0.746	1.005	0.867	1.218	1.177
P35221	Catenin alpha-1 OS=Homo sapiens GN=CTNNA1 PE=1 SV=1	1.21413	1	1	1	1	906	100.009	6.29	0.824	0.828	0.818	1.164	1.226	1.14
Q16822	Phosphoenolpyruvate carboxykinase [GTP], mitochondrial OS=Homo sapiens GN=PCK2 PE=1 SV=3	2.03125	1	1	1	1	640	70.685	7.62	0.838	0.836	0.848	0.913	1.211	1.355
A0A140VJK1	Testicular tissue protein Li 75 OS=Homo sapiens PE=2 SV=1	3.58209	1	1	1	1	335	37.408	5.39	1.071	1.117	1.285	0.873	0.83	0.823
O75844	CAAX prenyl protease 1 homolog OS=Homo sapiens GN=ZMPSTE24 PE=1 SV=2	1.68421	1	1	1	1	475	54.778	7.49	1.048	0.886	0.88	0.976	1.121	1.089
A0A024R6N2	CDC42 binding protein kinase beta (DMPK-like), isoform CRA_a OS=Homo sapiens GN=CDC42BPB PE=3 SV=1	0.584454	1	1	1	1	1711	194.193	6.37	1.024	0.958	0.991	0.891	1.115	1.022
Q8NBQ5	Estradiol 17-beta-dehydrogenase 11 OS=Homo sapiens GN=HSD17B11 PE=1 SV=3	3	1	1	1	1	300	32.915	9.07	1.044	0.86	0.952	1.04	1.107	0.997
Q59EK3	Adaptor-related protein complex 1, mu 1 subunit variant (Fragment) OS=Homo sapiens PE=2 SV=1	1.71674	1	1	1	1	466	53.23	8.88	1.067	0.941	0.92	0.925	1.25	0.897
B7Z1V4	cDNA FLJ56034, highly similar to 4-aminobutyrate aminotransferase, mitochondrial (EC 2.6.1.19) OS=Homo sapiens PE=2 SV=1	1.5534	1	1	1	1	515	58.191	8.09	0.865	0.785	0.946	0.846	1.306	1.252
Q8TC12	Retinol dehydrogenase 11 OS=Homo sapiens GN=RDH11 PE=1 SV=2	4.40252	1	1	1	1	318	35.363	8.82	0.991	0.996	1.096	1.182	0.821	0.913
P24592	Insulin-like growth factor-binding protein 6 OS=Homo sapiens GN=IGFBP6 PE=1 SV=1	4.16667	1	1	1	1	240	25.306	7.81	0.78	0.885	1.181	1.045	1.107	1.002
P31153	S-adenosylmethionine synthase isoform type-2 OS=Homo sapiens GN=MAT2A PE=1 SV=1	2.02532	1	1	1	1	395	43.633	6.48	0.907	0.816	0.84	1.216	1.305	0.916
Q8N6H7	ADP-ribosylation factor GTPase-activating protein 2 OS=Homo sapiens GN=ARFGAP2 PE=1 SV=1	1.91939	1	1	1	1	521	56.685	7.99	1.117	1.027	0.866	0.915	1.135	0.94
A0A024R1X3	Vacuolar protein sorting 25 (Yeast), isoform CRA_a OS=Homo sapiens GN=VPS25 PE=4 SV=1	5.68182	1	1	1	1	176	20.735	6.34	1.236	0.924	1.062	0.815	0.964	1
Q59EC0	Adenosine deaminase, RNA-specific isoform ADAR-a variant (Fragment) OS=Homo sapiens PE=2 SV=1	0.643087	1	1	1	1	1244	137.747	8.48	0.978	0.883	0.963	1.14	1.091	0.945
Q59GT9	KIAA0590 gene product variant (Fragment) OS=Homo sapiens PE=2 SV=1	2.33333	1	2	1	1	600	66.891	6.46	0.695	0.876	0.966	1.356	1	1.107
Q96J02	E3 ubiquitin-protein ligase Itchy homolog OS=Homo sapiens GN=ITCH PE=1 SV=2	0.996678	1	1	1	1	903	102.738	6.3	1.048	0.917	0.938	0.904	1.121	1.072
A8K5M4	cDNA FLJ75088, highly similar to Homo sapiens p21 (CDKN1A)-activated kinase 2 (PAK2), mRNA OS=Homo sapiens PE=2 SV=1	1.71756	1	1	1	1	524	58.007	5.85	0.927	1.011	1.217	1.03	0.979	0.835
B0QZ18	Copine-1 OS=Homo sapiens GN=CPNE1 PE=1 SV=1	2.58303	2	2	2	1	542	59.68	6.04	0.856	0.874	1.006	0.768	1.28	1.217
Q9NUQ6	SPATS2-like protein OS=Homo sapiens GN=SPATS2L PE=1 SV=2	1.6129	1	1	1	1	558	61.691	9.64	0.901	0.911	1.002	1.368	0.882	0.935
Q59HH3	Trifunctional purine biosynthetic protein adenosine-3 (Fragment) OS=Homo sapiens PE=2 SV=1	0.764818	1	1	1	1	1046	112.067	7.36	0.976	0.808	0.908	0.966	1.338	1.005
B2R4N3	cDNA, FLJ92155, highly similar to Homo sapiens ubiquitin-like 5 (UBL5), mRNA OS=Homo sapiens PE=2 SV=1	12.3288	1	1	1	1	73	8.542	7.28	0.92	1.085	1.067	0.94	1.023	0.964
A0A024RDJ3	H/ACA ribonucleoprotein complex subunit OS=Homo sapiens GN=NOLA1 PE=3 SV=1	4.14747	1	1	1	1	217	22.334	10.92	0.936	0.88	1.017	0.951	1.254	0.962
Q8NBF2	NHL repeat-containing protein 2 OS=Homo sapiens GN=NHLRC2 PE=1 SV=1	1.10193	1	1	1	1	726	79.393	5.55	1.037	0.979	0.891	1.033	1.12	0.94
P46734	Dual specificity mitogen-activated protein kinase kinase 3 OS=Homo sapiens GN=MAP2K3 PE=1 SV=2	2.30548	1	1	1	1	347	39.293	7.43	0.979	0.933	0.979	0.835	1.141	1.133
E7EW20	Unconventional myosin-VI OS=Homo sapiens GN=MYO6 PE=1 SV=2	0.617761	1	1	1	1	1295	149.774	8.51	0.936	0.79	0.831	0.953	1.154	1.336
A8K8K1	cDNA FLJ76936, highly similar to Homo sapiens RNA terminal phosphate cyclase domain 1 (RTCD1), mRNA OS=Homo sapiens PE=2 SV=1	2.45902	1	1	1	1	366	39.295	8.05	1.09	1.061	1.201	0.821	0.977	0.85
Q05519	Serine/arginine-rich splicing factor 11 OS=Homo sapiens GN=SRSF11 PE=1 SV=1	3.5124	1	1	1	1	484	53.51	10.52	0.652	0.808	0.519	2.622	0.683	0.715
Q8WXV6	Plectin isoform 1a (Fragment) OS=Homo sapiens GN=PLEC1 PE=2 SV=1	35.1351	1	1	1	1	37	4.143	9.99	0.741	0.736	0.735	1.148	1.57	1.07
Q9UBB6	Neurochondrin OS=Homo sapiens GN=NCDN PE=1 SV=1	1.09739	1	1	1	1	729	78.814	5.48	1.06	0.916	0.96	0.928	1.083	1.054
O95298	NADH dehydrogenase [ubiquinone] 1 subunit C2 OS=Homo sapiens GN=NDUFC2 PE=1 SV=1	6.72269	1	1	1	1	119	14.178	8.98	1.021	0.843	0.925	0.746	1.141	1.325
Q13526	Peptidyl-prolyl cis-trans isomerase NIMA-interacting 1 OS=Homo sapiens GN=PIN1 PE=1 SV=1	4.90798	1	1	1	1	163	18.232	8.82	1.062	0.955	0.864	0.875	1.246	0.998
O00743	Serine/threonine-protein phosphatase 6 catalytic subunit OS=Homo sapiens GN=PPP6C PE=1 SV=1	2.62295	1	1	1	1	305	35.121	5.69	0.944	0.854	1.054	1.099	1.06	0.99
Q9UI30	Multifunctional methyltransferase subunit TRM112-like protein OS=Homo sapiens GN=TRMT112 PE=1 SV=1	11.2	1	1	1	1	125	14.19	5.26	0.966	0.851	0.805	0.99	1.395	0.993
Q15126	Phosphomevalonate kinase OS=Homo sapiens GN=PMVK PE=1 SV=3	4.16667	1	1	1	1	192	21.981	5.73	0.928	1.031	1.083	0.883	1.104	0.971
A0A0A6YYH1	Protein C15orf38-AP3S2 OS=Homo sapiens GN=C15orf38-AP3S2 PE=4 SV=1	2.03046	1	1	1	1	394	43.854	5.3	1.068	0.902	1.011	1.071	1.066	0.881
A0A0S2Z4J1	Hydroxysteroid (17-beta) dehydrogenase 4, isoform CRA_b (Fragment) OS=Homo sapiens GN=HSD17B4 PE=2 SV=1	2.03804	2	2	2	1	736	79.636	8.84	0.88	0.684	0.786	1.226	1.42	1.004
A6NCQ8	High affinity immunoglobulin epsilon receptor subunit gamma OS=Homo sapiens GN=FCER1G PE=1 SV=1	7.14286	1	1	1	1	112	12.243	8.07	0.634	0.395	1.076	1.712	1.402	0.78
Q86YQ0	HZGJ OS=Homo sapiens GN=HZGJ PE=2 SV=1	1.56863	1	1	1	1	765	84.667	8.12	1.087	1.564	1.33	0.93	0.511	0.579
A8K005	cDNA FLJ77896, highly similar to Homo sapiens Ras homolog enriched in brain (RHEB), mRNA OS=Homo sapiens PE=2 SV=1	4.34783	1	1	1	1	184	20.453	5.92	0.938	0.912	0.976	0.966	1.119	1.087
O76061	Stanniocalcin-2 OS=Homo sapiens GN=STC2 PE=1 SV=1	2.64901	1	1	1	1	302	33.227	7.3	1.036	0.969	0.83	1.096	0.95	1.118
Q9HCK5	Protein argonaute-4 OS=Homo sapiens GN=AGO4 PE=1 SV=2	0.929152	1	1	1	1	861	97.035	9.06	0.886	0.9	0.998	1.083	1.102	1.031
P11234	Ras-related protein Ral-B OS=Homo sapiens GN=RALB PE=1 SV=1	3.8835	1	1	1	1	206	23.394	6.62	0.997	0.993	0.862	1.023	1.095	1.029
A0A024QZE6	Chromosome 16 open reading frame 58, isoform CRA_a OS=Homo sapiens GN=C16orf58 PE=4 SV=1	1.92308	1	1	1	1	468	50.985	6.93	1.006	1.07	0.975	0.914	1.036	0.998
Q8TC07	TBC1 domain family member 15 OS=Homo sapiens GN=TBC1D15 PE=1 SV=2	1.5919	1	1	1	1	691	79.44	5.67	0.968	0.901	0.825	1.081	1.295	0.931
O96008	Mitochondrial import receptor subunit TOM40 homolog OS=Homo sapiens GN=TOMM40 PE=1 SV=1	2.49307	1	1	1	1	361	37.869	7.25	0.785	0.786	1.007	1.039	1.301	1.082
Q15782	Chitinase-3-like protein 2 OS=Homo sapiens GN=CHI3L2 PE=1 SV=1	2.82051	1	1	1	1	390	43.473	7.53	0.733	1.073	2.391	0.469	0.435	0.9
A0A0S2Z3H6	Cleft lip and palate associated transmembrane protein 1 isoform 1 (Fragment) OS=Homo sapiens GN=CLPTM1 PE=2 SV=1	1.31195	1	1	1	1	686	77.909	6.29	0.986	0.876	0.858	0.919	1.282	1.079
A6NMH8	Tetraspanin OS=Homo sapiens GN=CD81 PE=1 SV=1	2.91971	1	1	1	1	274	29.786	6.92	0.93	1.358	1.331	0.976	0.539	0.866
Q6NX51	Exocyst complex component 4 OS=Homo sapiens GN=EXOC4 PE=2 SV=1	0.924025	1	1	1	1	974	110.429	6.49	0.967	0.806	0.8	0.963	1.138	1.326
A0A087WYM3	NAD-dependent protein deacetylase sirtuin-2 OS=Homo sapiens GN=SIRT2 PE=1 SV=1	3.08483	1	1	1	1	389	43.273	5.12	1.08	1.262	1.279	0.718	0.777	0.883
A0A024R0G0	Chloride channel CLIC-like 1, isoform CRA_b OS=Homo sapiens GN=CLCC1 PE=4 SV=1	1.45191	1	1	1	1	551	61.983	5.55	1.065	0.848	0.92	1.053	1.123	0.991
P47985	Cytochrome b-c1 complex subunit Rieske, mitochondrial OS=Homo sapiens GN=UQCRFS1 PE=1 SV=2	5.10949	1	1	1	1	274	29.649	8.32	1.162	1.229	1.31	0.709	0.6	0.991
P20851	C4b-binding protein beta chain OS=Homo sapiens GN=C4BPB PE=1 SV=1	4.7619	1	1	1	1	252	28.338	5.14	0.915	0.783	0.99	1.791	0.677	0.844
O14980	Exportin-1 OS=Homo sapiens GN=XPO1 PE=1 SV=1	0.933707	1	1	1	1	1071	123.306	6.06	1.016	0.79	0.819	0.925	1.443	1.007
P19623	Spermidine synthase OS=Homo sapiens GN=SRM PE=1 SV=1	4.30464	1	1	1	1	302	33.803	5.49	0.667	0.943	0.941	1.277	0.925	1.247
A8K588	cDNA FLJ76823, highly similar to Homo sapiens splicing factor, arginine/serine-rich 6 (SFRS6), mRNA OS=Homo sapiens PE=2 SV=1	2.03488	1	1	1	1	344	39.464	11.4	1.098	1.019	0.947	0.826	1.121	0.99
A2NB43	Cold agglutinin FS-1 H-chain (Fragment) OS=Homo sapiens GN=IGH@ PE=2 SV=1	7.62712	1	1	1	1	118	13.045	9.41	1.058	1.117	1.295	1.153	0.562	0.815
P08567	Pleckstrin OS=Homo sapiens GN=PLEK PE=1 SV=3	3.71429	1	1	1	1	350	40.099	8.28	0.699	0.75	1.076	1.528	0.831	1.116
Q86WR0	Coiled-coil domain-containing protein 25 OS=Homo sapiens GN=CCDC25 PE=1 SV=2	4.32692	1	1	1	1	208	24.463	6.8	0.926	0.992	1.002	0.976	1.238	0.866
Q96F85	CB1 cannabinoid receptor-interacting protein 1 OS=Homo sapiens GN=CNRIP1 PE=1 SV=1	4.87805	1	1	1	1	164	18.637	7.94	0.994	1.069	1.097	0.919	0.907	1.014
Q15052	Rho guanine nucleotide exchange factor 6 OS=Homo sapiens GN=ARHGEF6 PE=1 SV=2	1.03093	1	1	1	1	776	87.443	6.05	0.774	0.753	1.495	0.916	1.118	0.944
A6NKH3	Putative 60S ribosomal protein L37a-like protein OS=Homo sapiens GN=RPL37AP8 PE=5 SV=2	8.60215	1	1	1	1	93	10.576	10.2	0.853	0.834	0.817	1.03	1.346	1.12
O15041	Semaphorin-3E OS=Homo sapiens GN=SEMA3E PE=1 SV=1	1.80645	1	1	1	1	775	89.17	7.47	0.96	1.003	0.925	1.197	0.945	0.97
Q13445	Transmembrane emp24 domain-containing protein 1 OS=Homo sapiens GN=TMED1 PE=1 SV=1	3.96476	1	1	1	1	227	25.19	4.48	0.935	0.939	0.996	0.796	1.359	0.974
Q96PK6	RNA-binding protein 14 OS=Homo sapiens GN=RBM14 PE=1 SV=2	1.34529	1	1	1	1	669	69.449	9.67	0.887	0.759	1.18	0.852	1.038	1.284
O95433	Activator of 90 kDa heat shock protein ATPase homolog 1 OS=Homo sapiens GN=AHSA1 PE=1 SV=1	4.73373	2	2	2	1	338	38.25	5.53	1.06	1.06	0.895	0.898	1.142	0.944
B9A6K8	TBC1 domain family, member 9B OS=Homo sapiens GN=TBC1D9B PE=2 SV=1	0.64	1	1	1	1	1250	140.409	5.24	0.914	0.922	0.901	1.013	1.269	0.981
A0A024RDV9	Spastic paraplegia 20 isoform 1 OS=Homo sapiens GN=SPG20 PE=2 SV=1	1.2012	1	1	1	1	666	72.788	5.91	1.121	0.934	0.919	0.857	1.166	1.003
Q9Y2H0	Disks large-associated protein 4 OS=Homo sapiens GN=DLGAP4 PE=1 SV=3	1.20968	1	1	1	1	992	107.945	7.08	1.015	0.986	0.978	1.042	0.919	1.059
P42566	Epidermal growth factor receptor substrate 15 OS=Homo sapiens GN=EPS15 PE=1 SV=2	1.00446	1	1	1	1	896	98.595	4.64	1.112	0.887	0.929	0.885	1.26	0.927
D3DND1	CDV3 homolog (Mouse), isoform CRA_a OS=Homo sapiens GN=CDV3 PE=4 SV=1	3.10078	1	1	1	1	258	28.581	9.44	1.023	1	0.999	1.041	1.023	0.914
P02753	Retinol-binding protein 4 OS=Homo sapiens GN=RBP4 PE=1 SV=3	3.9801	1	1	1	1	201	22.995	6.07	0.999	1.137	0.977	1.229	0.868	0.791
Q12888	TP53-binding protein 1 OS=Homo sapiens GN=TP53BP1 PE=1 SV=2	0.456389	1	1	1	1	1972	213.443	4.7	0.823	0.702	0.741	1.221	1.52	0.994
Q8NF37	Lysophosphatidylcholine acyltransferase 1 OS=Homo sapiens GN=LPCAT1 PE=1 SV=2	2.43446	1	1	1	1	534	59.113	6.02	0.961	0.765	0.818	1.24	1.317	0.898
Q96H79	Zinc finger CCCH-type antiviral protein 1-like OS=Homo sapiens GN=ZC3HAV1L PE=1 SV=2	2.66667	1	1	1	1	300	32.94	8.13	0.897	0.896	0.899	1.008	1.285	1.016
P13498	Cytochrome b-245 light chain OS=Homo sapiens GN=CYBA PE=1 SV=3	5.12821	1	1	1	1	195	20.999	9.54	0.818	0.563	1.211	1.274	1.256	0.877
Q9NTJ5	Phosphatidylinositide phosphatase SAC1 OS=Homo sapiens GN=SACM1L PE=1 SV=2	1.36286	1	1	1	1	587	66.924	7.12	0.937	0.896	1.152	0.95	1.161	0.904
Q53H29	Nucleoporin 54kDa variant (Fragment) OS=Homo sapiens PE=2 SV=1	2.55906	1	1	1	1	508	55.529	7.02	0.926	1.145	0.863	0.858	0.877	1.33
K7ELC2	40S ribosomal protein S15 OS=Homo sapiens GN=RPS15 PE=1 SV=1	7.89474	1	1	1	1	152	17.712	10.39	0.904	0.779	0.818	1.054	1.298	1.147
F2RM35	Serine protease OS=Homo sapiens GN=factor IX F9 PE=2 SV=1	1.73536	1	1	1	1	461	51.679	5.39	1.099	1.04	1.039	1.088	0.671	1.064
Q13308	Inactive tyrosine-protein kinase 7 OS=Homo sapiens GN=PTK7 PE=1 SV=2	1.1215	1	1	1	1	1070	118.317	7.09	0.818	0.949	0.786	1.301	0.984	1.161
Q09328	Alpha-1,6-mannosylglycoprotein 6-beta-N-acetylglucosaminyltransferase A OS=Homo sapiens GN=MGAT5 PE=2 SV=1	1.07962	1	1	1	1	741	84.488	8.12	1.057	1.007	0.903	0.992	1.056	0.985
P55010	Eukaryotic translation initiation factor 5 OS=Homo sapiens GN=EIF5 PE=1 SV=2	2.78422	1	1	1	1	431	49.192	5.58	0.99	0.975	1.225	0.832	1.218	0.76
Q9HCD5	Nuclear receptor coactivator 5 OS=Homo sapiens GN=NCOA5 PE=1 SV=2	1.72712	1	1	1	1	579	65.496	9.6	1.019	0.94	1.03	0.814	1.217	0.979
Q99471	Prefoldin subunit 5 OS=Homo sapiens GN=PFDN5 PE=1 SV=2	5.19481	1	1	1	1	154	17.317	6.33	0.893	0.975	0.874	1.272	1.134	0.852
A8K0T6	cDNA FLJ76736, highly similar to Homo sapiens sphingomyelin phosphodiesterase 3, neutral membrane (neutral sphingomyelinase II) (SMPD3), mRNA OS=Homo sapiens PE=2 SV=1	1.67939	1	1	1	1	655	71.066	5.78	0.603	0.73	0.739	1.453	1.581	0.893
Q86VB7	Scavenger receptor cysteine-rich type 1 protein M130 OS=Homo sapiens GN=CD163 PE=1 SV=2	0.951557	1	1	1	1	1156	125.369	5.95	1.05	1.043	1.032	0.873	0.899	1.103
Q15811	Intersectin-1 OS=Homo sapiens GN=ITSN1 PE=1 SV=3	0.464846	1	1	1	1	1721	195.3	7.77	1.026	0.942	0.883	0.959	1.223	0.967
A8K6N3	cDNA FLJ76886, highly similar to Homo sapiens loss of heterozygosity, 11, chromosomal region 2, gene A (LOH11CR2A), transcript variant 1, mRNA OS=Homo sapiens PE=2 SV=1	1.78117	1	1	1	1	786	86.46	6.58	0.812	0.945	0.796	1.312	1.262	0.873
O15269	Serine palmitoyltransferase 1 OS=Homo sapiens GN=SPTLC1 PE=1 SV=1	1.69133	1	1	1	1	473	52.71	6.01	1.05	0.95	0.911	0.955	1.148	0.986
Q5VV89	Microsomal glutathione S-transferase 3 OS=Homo sapiens GN=MGST3 PE=1 SV=1	4.81928	1	1	1	1	166	18.405	9.96	1.14	0.794	0.894	0.806	1.389	0.976
B2RDF5	cDNA, FLJ96587, highly similar to Homo sapiens SUMO-1 activating enzyme subunit 2 (UBA2), mRNA OS=Homo sapiens PE=2 SV=1	1.25	1	1	1	1	640	71.135	5.29	1.065	0.863	0.866	0.745	1.335	1.126
A8K5K0	cDNA FLJ78309, highly similar to Homo sapiens heterogeneous nuclear ribonucleoprotein U-like 1 (HNRPUL1), transcript variant 1, mRNA OS=Homo sapiens PE=2 SV=1	1.75234	1	1	1	1	856	95.589	7.62	0.678	0.729	0.852	1.56	1.182	0.999
A0A024R152	HCG28765, isoform CRA_b OS=Homo sapiens GN=hCG_28765 PE=4 SV=1	0.972326	1	1	1	1	1337	147.137	5.01	1.181	0.863	0.953	0.873	1.372	0.758
Q8IYS2	Uncharacterized protein KIAA2013 OS=Homo sapiens GN=KIAA2013 PE=1 SV=1	1.26183	1	1	1	1	634	69.113	8.19	0.793	0.871	0.893	1.101	1.297	1.046
Q8IUZ5	5-phosphohydroxy-L-lysine phospho-lyase OS=Homo sapiens GN=PHYKPL PE=1 SV=1	2.88889	1	1	1	1	450	49.679	6.76	1.012	0.983	1.061	0.975	0.976	0.993
Q06033	Inter-alpha-trypsin inhibitor heavy chain H3 OS=Homo sapiens GN=ITIH3 PE=1 SV=2	1.1236	1	1	1	1	890	99.787	5.74	0.828	0.965	1.06	1.498	0.863	0.786
B4E1J8	cDNA FLJ56285, highly similar to ADP-ribosylation factor-like protein 8B OS=Homo sapiens PE=2 SV=1	3.78151	1	1	1	1	238	27.235	9.66	0.937	1.153	1.506	0.673	0.614	1.117
B2RAK1	cDNA, FLJ94965, highly similar to Homo sapiens leucyl/cystinyl aminopeptidase (LNPEP), mRNA OS=Homo sapiens PE=2 SV=1	1.17073	1	1	1	1	1025	117.27	5.73	0.726	0.736	1.121	1.089	1.295	1.032
P23229	Integrin alpha-6 OS=Homo sapiens GN=ITGA6 PE=1 SV=5	0.79646	1	1	1	1	1130	126.526	6.61	1.009	0.749	0.759	1.055	1.35	1.077
A0A0G2JMH6	HLA class II histocompatibility antigen, DR alpha chain OS=Homo sapiens GN=HLA-DRA PE=1 SV=1	3.14961	1	1	1	1	254	28.603	5	0.698	0.462	0.686	1.591	1.781	0.782
Q9H4A6	Golgi phosphoprotein 3 OS=Homo sapiens GN=GOLPH3 PE=1 SV=1	5.36913	1	1	1	1	298	33.79	6.44	1.147	0.973	1.107	0.703	1.09	0.981
B4DTK7	cDNA FLJ61387, highly similar to Homo sapiens conserved nuclear protein NHN1 (NHN1), mRNA OS=Homo sapiens PE=2 SV=1	1.02354	1	1	1	1	977	108.913	8.44	0.977	0.898	0.887	1.035	1.279	0.924
Q9HD45	Transmembrane 9 superfamily member 3 OS=Homo sapiens GN=TM9SF3 PE=1 SV=2	1.35823	1	1	1	1	589	67.843	7.21	0.86	0.882	0.988	0.876	1.209	1.185
B7Z6Q5	Beta-galactosidase OS=Homo sapiens PE=2 SV=1	1.10345	1	1	1	1	725	81.752	7.94	1.033	1.054	0.978	0.876	1.095	0.964
Q9BZZ5	Apoptosis inhibitor 5 OS=Homo sapiens GN=API5 PE=1 SV=3	1.71756	1	1	1	1	524	58.968	7.34	0.881	0.767	0.823	0.92	1.323	1.286
Q9UEY8	Gamma-adducin OS=Homo sapiens GN=ADD3 PE=1 SV=1	1.13314	1	1	1	1	706	79.105	6.32	1.158	1.044	0.942	0.814	1.094	0.947
O95372	Acyl-protein thioesterase 2 OS=Homo sapiens GN=LYPLA2 PE=1 SV=1	3.4632	1	1	1	1	231	24.721	7.23	0.854	0.931	0.983	1.103	1.203	0.926
P15104	Glutamine synthetase OS=Homo sapiens GN=GLUL PE=1 SV=4	2.14477	1	1	1	1	373	42.037	6.89	1.2	1.017	0.678	1.438	0.757	0.911
Q9HBA0	Transient receptor potential cation channel subfamily V member 4 OS=Homo sapiens GN=TRPV4 PE=1 SV=2	0.918485	1	1	1	1	871	98.218	7.77	1.161	1.151	1.093	0.567	0.632	1.396
P53634	Dipeptidyl peptidase 1 OS=Homo sapiens GN=CTSC PE=1 SV=2	1.51188	1	1	1	1	463	51.82	6.99	0.971	0.666	0.944	0.777	1.424	1.219
F6IR49	MHC class I antigen (Fragment) OS=Homo sapiens GN=HLA-A PE=3 SV=1	7.12166	1	1	1	1	337	38.105	6.46	0.891	0.583	0.667	1.207	1.603	1.049
B2RCM2	cDNA, FLJ96156, highly similar to Homo sapiens leucyl-tRNA synthetase (LARS), mRNA OS=Homo sapiens PE=2 SV=1	0.595238	1	1	1	1	1176	134.352	7.2	1.049	0.914	1.038	0.961	1.083	0.955
Q59EH3	Acid phosphatase 1 isoform c variant (Fragment) OS=Homo sapiens PE=2 SV=1	5.45455	1	1	1	1	165	18.686	7.88	0.936	1.08	0.785	1.284	0.952	0.962
B2RBP3	cDNA, FLJ95615, highly similar to Homo sapiens ubiquitin-activating enzyme E1C (UBA3 homolog, yeast)(UBE1C), mRNA OS=Homo sapiens PE=2 SV=1	2.37581	1	1	1	1	463	51.789	5.45	0.957	0.934	0.943	1.078	1.077	1.011
E9PR47	Mth938 domain-containing protein OS=Homo sapiens GN=AAMDC PE=1 SV=1	5.35714	1	1	1	1	168	17.926	8.05	0.852	0.943	0.865	1.654	0.82	0.866
P58335	Anthrax toxin receptor 2 OS=Homo sapiens GN=ANTXR2 PE=1 SV=5	1.63599	1	1	1	1	489	53.632	7.46	0.839	0.875	0.832	1.037	1.261	1.156
Q59GK9	Ribosomal protein L21 variant (Fragment) OS=Homo sapiens PE=2 SV=1	4.90798	1	2	1	1	163	18.879	10.54	0.795	0.764	0.751	1.144	1.493	1.051
Q6NUL6	PITPNA protein (Fragment) OS=Homo sapiens GN=PITPNA PE=2 SV=1	2.21519	1	1	1	1	316	35.877	8.05	1.069	1.118	0.973	0.888	1.054	0.899
Q9UKR5	Probable ergosterol biosynthetic protein 28 OS=Homo sapiens GN=ERG28 PE=1 SV=1	6.42857	1	1	1	1	140	15.854	9.83	0.855	0.953	1.002	0.877	1.056	1.256
O00267	Transcription elongation factor SPT5 OS=Homo sapiens GN=SUPT5H PE=1 SV=1	0.735971	1	1	1	1	1087	120.925	5.06	0.933	1.03	0.908	1.098	1.129	0.902
A8K566	cDNA FLJ78246, highly similar to Homo sapiens splicing factor 3a, subunit 3, 60kDa (SF3A3), mRNA OS=Homo sapiens PE=2 SV=1	1.59681	1	1	1	1	501	58.754	5.43	1.243	0.89	1.021	1.004	0.894	0.949
A0A068W6W9	Urea transporter OS=Homo sapiens GN=SLC14A1 PE=3 SV=2	2.57069	1	1	1	1	389	42.513	7.78	0.808	0.857	0.692	0.973	1.454	1.217
A0A0C4DG76	Hephaestin OS=Homo sapiens GN=HEPH PE=1 SV=1	0.775862	1	1	1	1	1160	130.682	5.99	0.809	0.844	0.868	1.367	1.25	0.862
A0A024R8D5	HCG30600, isoform CRA_a OS=Homo sapiens GN=hCG_30600 PE=4 SV=1	3.88889	1	1	1	1	180	20.133	9.31	0.791	0.957	0.916	1.135	1.031	1.17
B2R6S2	cDNA, FLJ93084, highly similar to Homo sapiens mannose-6-phosphate receptor (cation dependent) (M6PR), mRNA OS=Homo sapiens PE=2 SV=1	3.97112	1	1	1	1	277	30.954	5.81	0.838	0.953	0.924	0.79	1.208	1.287
B2RBF5	cDNA, FLJ95483, highly similar to Homo sapiens chitobiase, di-N-acetyl- (CTBS), mRNA OS=Homo sapiens PE=2 SV=1	2.5974	1	1	1	1	385	43.766	6.64	1.23	1.162	0.924	1.02	0.92	0.744
Q6P2I3	Fumarylacetoacetate hydrolase domain-containing protein 2B OS=Homo sapiens GN=FAHD2B PE=1 SV=1	3.18471	1	1	1	1	314	34.591	7.75	1.014	1.101	0.97	0.927	0.974	1.013
Q96T51	RUN and FYVE domain-containing protein 1 OS=Homo sapiens GN=RUFY1 PE=1 SV=2	1.12994	1	1	1	1	708	79.767	5.74	0.86	0.758	1.431	1.418	0.877	0.655
A0A024R0V4	Vasodilator-stimulated phosphoprotein isoform 1 OS=Homo sapiens GN=VASP PE=2 SV=1	2.36842	1	1	1	1	380	39.805	8.94	1.036	0.979	0.998	0.847	1.074	1.067
Q96BW5	Phosphotriesterase-related protein OS=Homo sapiens GN=PTER PE=1 SV=1	2.29226	1	1	1	1	349	38.993	6.52	1.001	0.897	1.091	1.074	0.797	1.141
A8MWX3	Putative WAS protein family homolog 4 OS=Homo sapiens GN=WASH4P PE=5 SV=1	1.88679	1	1	1	1	477	51.563	6.67	0.937	0.917	1.019	0.952	1.182	0.995
B2R7B5	cDNA, FLJ93365, highly similar to Homo sapiens KH domain containing, RNA binding, signal transduction associated 1 (KHDRBS1), mRNA OS=Homo sapiens PE=2 SV=1	1.80587	1	1	1	1	443	48.195	8.66	0.944	0.776	0.863	1.236	1.235	0.946
E5KSX8	Mitochondrial transcription factor A OS=Homo sapiens PE=4 SV=1	5.28455	1	1	1	1	246	29.092	9.72	1.061	1.044	0.9	1.283	0.649	1.062
H7BZ14	Peptidyl-prolyl cis-trans isomerase (Fragment) OS=Homo sapiens GN=PPIL3 PE=1 SV=1	6.11111	1	1	1	1	180	20.259	7.43	1.074	0.937	1.105	0.987	0.942	0.955
Q9H1J7	Protein Wnt-5b OS=Homo sapiens GN=WNT5B PE=2 SV=2	1.94986	1	1	1	1	359	40.297	8.4	0.883	0.683	0.764	1.72	0.988	0.962
Q13131	5'-AMP-activated protein kinase catalytic subunit alpha-1 OS=Homo sapiens GN=PRKAA1 PE=1 SV=4	1.25224	1	1	1	1	559	63.969	8.12	0.92	0.891	0.873	0.933	1.303	1.08
B4DZA5	Anoctamin OS=Homo sapiens PE=2 SV=1	0.968784	1	1	1	1	929	107.961	6.95	0.88	0.915	1.1	0.975	0.96	1.17
Q96HS1	Serine/threonine-protein phosphatase PGAM5, mitochondrial OS=Homo sapiens GN=PGAM5 PE=1 SV=2	3.11419	1	1	1	1	289	31.985	8.68	1.002	0.929	0.912	1.083	1.055	1.02
Q9NR12	PDZ and LIM domain protein 7 OS=Homo sapiens GN=PDLIM7 PE=1 SV=1	2.18818	1	1	1	1	457	49.813	8.41	1.123	1.009	0.878	1.123	1.052	0.815
A0A024R3D8	Acetyltransferase component of pyruvate dehydrogenase complex OS=Homo sapiens GN=DLAT PE=3 SV=1	1.23648	1	1	1	1	647	68.925	7.84	1.014	0.742	1.059	1.013	1.042	1.13
Q14728	Major facilitator superfamily domain-containing protein 10 OS=Homo sapiens GN=MFSD10 PE=1 SV=1	1.97802	1	1	1	1	455	48.308	9.6	0.843	0.776	0.873	1.213	1.338	0.957
Q5JRX3	Presequence protease, mitochondrial OS=Homo sapiens GN=PITRM1 PE=1 SV=3	1.25362	1	1	1	1	1037	117.338	6.92	0.991	1	1.166	1.006	0.867	0.97
B2R6A5	cDNA, FLJ92862, highly similar to Homo sapiens solute carrier family 16 (monocarboxylic acid transporters), member 1 (SLC16A1), mRNA OS=Homo sapiens PE=2 SV=1	1.6	1	2	1	1	500	53.879	8.66	0.859	0.822	0.876	1.069	1.276	1.097
Q12965	Unconventional myosin-Ie OS=Homo sapiens GN=MYO1E PE=1 SV=2	0.99278	1	1	1	1	1108	126.982	8.92	1.094	1.54	1.64	0.68	0.346	0.7
Q13148	TAR DNA-binding protein 43 OS=Homo sapiens GN=TARDBP PE=1 SV=1	1.93237	1	1	1	1	414	44.711	6.19	0.799	0.854	0.9	1.487	0.899	1.06
Q9GZS3	WD repeat-containing protein 61 OS=Homo sapiens GN=WDR61 PE=1 SV=1	2.29508	1	1	1	1	305	33.56	5.47	1.056	1.307	0.902	0.847	1.067	0.821
P21912	Succinate dehydrogenase [ubiquinone] iron-sulfur subunit, mitochondrial OS=Homo sapiens GN=SDHB PE=1 SV=3	2.5	1	1	1	1	280	31.609	8.76	0.824	0.798	0.764	1.09	1.33	1.194
A8K7Z3	cDNA FLJ77229, highly similar to Homo sapiens GRIP1 associated protein 1 (GRIPAP1), transcript variant 1, mRNA OS=Homo sapiens PE=2 SV=1	1.9025	1	1	1	1	841	95.932	5.07	0.787	1.12	0.983	1.025	1.004	1.08
O14618	Copper chaperone for superoxide dismutase OS=Homo sapiens GN=CCS PE=1 SV=1	3.28467	1	1	1	1	274	29.022	5.58	1.034	0.993	1.103	0.875	1.07	0.925
Q00796	Sorbitol dehydrogenase OS=Homo sapiens GN=SORD PE=1 SV=4	2.2409	1	1	1	1	357	38.3	7.97	0.788	1.06	1.048	1.061	1.287	0.757
A0A024R6D4	Enhancer of rudimentary homolog OS=Homo sapiens GN=ERH PE=3 SV=1	6.73077	1	2	1	1	104	12.251	5.92	1.087	0.888	0.829	1.01	1.25	0.936
Q8NBU5	ATPase family AAA domain-containing protein 1 OS=Homo sapiens GN=ATAD1 PE=1 SV=1	2.21607	1	1	1	1	361	40.718	6.9	1.073	0.899	0.837	1.267	0.955	0.97
P56381	ATP synthase subunit epsilon, mitochondrial OS=Homo sapiens GN=ATP5E PE=1 SV=2	13.7255	1	2	1	1	51	5.776	9.92	1.002	0.821	0.91	0.828	1.3	1.14
Q7Z417	Nuclear fragile X mental retardation-interacting protein 2 OS=Homo sapiens GN=NUFIP2 PE=1 SV=1	1.29496	1	1	1	1	695	76.075	8.7	1.005	0.854	0.835	1.052	1.221	1.032
Q9H2U2	Inorganic pyrophosphatase 2, mitochondrial OS=Homo sapiens GN=PPA2 PE=1 SV=2	2.09581	1	1	1	1	334	37.896	7.39	1.163	0.923	1.063	0.729	1.097	1.024
A0A125U0V1	MS-F1 heavy chain variable region (Fragment) OS=Homo sapiens PE=2 SV=1	15.0794	1	1	1	1	126	13.5	8.16	1.106	1.087	1.137	0.868	0.691	1.11
Q3V6T2	Girdin OS=Homo sapiens GN=CCDC88A PE=1 SV=2	0.427579	1	1	1	1	1871	215.909	6.21	0.922	0.797	0.716	1.209	1.074	1.283
Q5TGZ0	MICOS complex subunit MIC10 OS=Homo sapiens GN=MINOS1 PE=1 SV=1	10.2564	1	1	1	1	78	8.802	8.5	1.138	0.853	0.904	1.16	1.03	0.916
A0A087X256	WASH complex subunit 4 OS=Homo sapiens GN=WASHC4 PE=1 SV=1	0.76661	1	1	1	1	1174	136.415	7.44	1.191	0.84	0.955	0.802	1.205	1.008
G9I6H4	BNF1 variant (Fragment) OS=Homo sapiens GN=bnf1 PE=2 SV=1	5.88235	1	1	1	1	136	15.327	7.64	1.903	1.351	0.99	0.322	0.475	0.96
D3DRA2	Collagen, type XVII, alpha 1, isoform CRA_b OS=Homo sapiens GN=COL17A1 PE=2 SV=1	0.534402	1	3	1	1	1497	150.355	8.79	0.988	1.101	0.961	0.783	1.085	1.082
Q9BY50	Signal peptidase complex catalytic subunit SEC11C OS=Homo sapiens GN=SEC11C PE=1 SV=3	4.6875	1	1	1	1	192	21.528	9.2	1.207	1.002	1.06	0.659	1.091	0.981
P04271	Protein S100-B OS=Homo sapiens GN=S100B PE=1 SV=2	7.6087	1	1	1	1	92	10.706	4.59	1.234	1.524	1.281	0.609	0.611	0.74
Q8TCT9	Minor histocompatibility antigen H13 OS=Homo sapiens GN=HM13 PE=1 SV=1	1.85676	1	1	1	1	377	41.462	6.43	0.969	0.818	0.971	1.129	1.173	0.939
Q7L2H7	Eukaryotic translation initiation factor 3 subunit M OS=Homo sapiens GN=EIF3M PE=1 SV=1	2.40642	1	1	1	1	374	42.476	5.63	1.039	1.144	1.212	1.227	0.635	0.743
Q9BV20	Methylthioribose-1-phosphate isomerase OS=Homo sapiens GN=MRI1 PE=1 SV=1	2.43902	1	1	1	1	369	39.125	6.3	1.098	0.902	0.938	0.766	1.205	1.091
Q7Z4X0	MO25-like protein OS=Homo sapiens PE=2 SV=1	2.05279	1	1	1	1	341	39.749	7.47	0.835	0.761	0.853	1.177	1.372	1.002
Q8TB73	Protein NDNF OS=Homo sapiens GN=NDNF PE=1 SV=2	1.40845	1	1	1	1	568	64.632	8.94	0.969	0.881	0.817	1.098	1.182	1.052
Q8IZ83	Aldehyde dehydrogenase family 16 member A1 OS=Homo sapiens GN=ALDH16A1 PE=1 SV=2	0.872818	1	1	1	1	802	85.074	6.79	0.953	0.746	0.854	1.006	1.335	1.107
P30520	Adenylosuccinate synthetase isozyme 2 OS=Homo sapiens GN=ADSS PE=1 SV=3	1.53509	1	1	1	1	456	50.066	6.55	0.92	0.924	0.967	0.885	1.246	1.059
Q6PCE3	Glucose 1,6-bisphosphate synthase OS=Homo sapiens GN=PGM2L1 PE=1 SV=3	1.76849	1	1	1	1	622	70.396	7.15	1.344	0.969	0.978	0.749	0.759	1.202
Q96A33	Coiled-coil domain-containing protein 47 OS=Homo sapiens GN=CCDC47 PE=1 SV=1	1.44928	1	1	1	1	483	55.838	4.87	0.711	0.73	0.709	1.56	1.188	1.104
V9HWF8	Epididymis secretory protein Li 41 OS=Homo sapiens GN=HEL-S-41 PE=2 SV=1	4.01338	1	1	1	1	299	33.231	6.25	1.286	1.305	1.075	0.634	0.85	0.85
A0A0S2Z489	Proteasome (Prosome, macropain) 26S subunit, non-ATPase, 12, isoform CRA_a (Fragment) OS=Homo sapiens GN=PSMD12 PE=2 SV=1	1.53509	1	1	1	1	456	52.871	7.65	0.801	0.728	0.905	0.692	1.713	1.16
Q9BU23	Lipase maturation factor 2 OS=Homo sapiens GN=LMF2 PE=1 SV=2	1.13154	1	1	1	1	707	79.647	10.1	0.802	0.805	0.823	1.162	1.27	1.138
B4DIS3	Dpy-30-like protein, isoform CRA_b OS=Homo sapiens GN=LOC84661 PE=2 SV=1	7.5	1	1	1	1	120	13.857	7.5	1.083	1.074	0.932	0.989	0.964	0.958
Q9Y3D6	Mitochondrial fission 1 protein OS=Homo sapiens GN=FIS1 PE=1 SV=2	4.60526	1	1	1	1	152	16.927	8.79	0.98	0.935	0.919	0.907	1.279	0.979
P51636	Caveolin-2 OS=Homo sapiens GN=CAV2 PE=1 SV=2	7.40741	1	1	1	1	162	18.279	5.27	1.027	0.939	0.876	0.997	1.224	0.936
O94985	Calsyntenin-1 OS=Homo sapiens GN=CLSTN1 PE=1 SV=1	0.713558	1	1	1	1	981	109.724	4.91	0.964	0.917	0.906	1.546	0.854	0.812
P41208	Centrin-2 OS=Homo sapiens GN=CETN2 PE=1 SV=1	4.06977	1	1	1	1	172	19.726	5	1.012	0.868	0.779	1.38	1.181	0.78
P40222	Alpha-taxilin OS=Homo sapiens GN=TXLNA PE=1 SV=3	1.28205	1	1	1	1	546	61.853	6.52	0.975	0.942	0.935	1.267	0.947	0.935
B5BU01	Eukaryotic translation initiation factor 2 beta OS=Homo sapiens GN=EIF2S2 PE=2 SV=1	2.4024	1	1	1	1	333	38.306	5.94	0.958	0.933	0.954	1.045	1.214	0.896
Q8NCA5	Protein FAM98A OS=Homo sapiens GN=FAM98A PE=1 SV=1	1.34875	1	2	1	1	519	55.366	9.03	0.891	0.885	0.894	0.793	1.326	1.211
Q96JK4	HHIP-like protein 1 OS=Homo sapiens GN=HHIPL1 PE=1 SV=2	1.53453	1	1	1	1	782	86.676	7.58	0.974	1.187	0.963	0.878	0.882	1.117
Q71RC9	Small integral membrane protein 5 OS=Homo sapiens GN=SMIM5 PE=1 SV=2	10.3896	1	1	1	1	77	8.534	7.96	0.824	0.91	1.044	1.021	0.977	1.223
Q5J8M3	ER membrane protein complex subunit 4 OS=Homo sapiens GN=EMC4 PE=1 SV=2	8.74317	1	1	1	1	183	20.073	8.62	1.012	1.209	0.905	1.133	0.831	0.91
Q16678	Cytochrome P450 1B1 OS=Homo sapiens GN=CYP1B1 PE=1 SV=2	1.4733	1	1	1	1	543	60.807	8.98	0.641	0.649	0.642	1.194	1.71	1.164
Q9H3P7	Golgi resident protein GCP60 OS=Homo sapiens GN=ACBD3 PE=1 SV=4	1.32576	1	1	1	1	528	60.556	5.06	0.933	0.971	0.862	0.892	1.307	1.035
Q8NE86	Calcium uniporter protein, mitochondrial OS=Homo sapiens GN=MCU PE=1 SV=1	2.849	1	1	1	1	351	39.842	8.65	0.698	1.054	1.496	0.931	0.847	0.974
A0A059RUZ1	Cytochrome c oxidase subunit 2 (Fragment) OS=Homo sapiens GN=COX2 PE=3 SV=1	3.07018	1	1	1	1	228	25.581	4.79	1.072	0.746	1.28	0.759	1.034	1.11
P62306	Small nuclear ribonucleoprotein F OS=Homo sapiens GN=SNRPF PE=1 SV=1	15.1163	1	1	1	1	86	9.719	4.67	0.848	0.798	0.924	1.003	1.371	1.057
B4E284	cDNA FLJ51188, highly similar to N-acetylglucosamine-6-sulfatase (EC3.1.6.14) OS=Homo sapiens PE=2 SV=1	1.5411	1	1	1	1	584	65.767	8.07	1.042	0.942	0.983	1.121	1.093	0.819
Q8WTS6	Histone-lysine N-methyltransferase SETD7 OS=Homo sapiens GN=SETD7 PE=1 SV=1	2.18579	1	1	1	1	366	40.695	4.63	0.881	0.609	0.888	1.304	1.324	0.995
Q14161	ARF GTPase-activating protein GIT2 OS=Homo sapiens GN=GIT2 PE=1 SV=2	1.05402	1	1	1	1	759	84.49	7.23	0.777	1.024	0.806	1.294	1.186	0.912
O43719	HIV Tat-specific factor 1 OS=Homo sapiens GN=HTATSF1 PE=1 SV=1	1.19205	1	1	1	1	755	85.801	4.4	1.062	1.179	0.913	0.904	1.121	0.82
Q99720	Sigma non-opioid intracellular receptor 1 OS=Homo sapiens GN=SIGMAR1 PE=1 SV=1	3.58744	1	1	1	1	223	25.112	5.96	0.855	0.925	0.858	1.394	0.938	1.03
Q9NZB2	Constitutive coactivator of PPAR-gamma-like protein 1 OS=Homo sapiens GN=FAM120A PE=1 SV=2	1.25224	1	1	1	1	1118	121.811	8.88	0.944	1.01	1.084	1.111	1.091	0.762
Q86XS5	Angiopoietin-related protein 5 OS=Homo sapiens GN=ANGPTL5 PE=1 SV=3	2.83505	1	1	1	1	388	44.115	6.6	0.852	1.389	0.779	0.869	0.946	1.165
Q7Z4Y4	GTP:AMP phosphotransferase AK3, mitochondrial OS=Homo sapiens GN=AK3 PE=2 SV=1	3.0837	1	1	1	1	227	25.605	9.31	1.109	0.784	0.933	0.92	1.14	1.114
Q9H479	Fructosamine-3-kinase OS=Homo sapiens GN=FN3K PE=1 SV=1	3.8835	1	1	1	1	309	35.149	7.55	0.886	0.951	0.954	1.241	0.97	0.999
A0A090N7T9	Secernin 1 OS=Homo sapiens GN=SCRN1 PE=4 SV=1	1.93237	1	1	1	1	414	46.353	4.75	1.035	0.97	0.878	0.919	1.228	0.971
A0A1U9X845	NRM OS=Homo sapiens PE=4 SV=1	2.67176	1	1	1	1	262	29.36	8.63	1.008	0.92	0.901	0.952	1.189	1.03
A0A024R396	Chromosome 11 open reading frame 54, isoform CRA_a OS=Homo sapiens GN=C11orf54 PE=4 SV=1	2.22222	1	1	1	1	315	35.095	6.7	1.188	1.106	1.135	0.847	0.877	0.847
O75884	Putative hydrolase RBBP9 OS=Homo sapiens GN=RBBP9 PE=1 SV=2	4.30108	1	1	1	1	186	20.986	6.2	1.173	1.114	0.866	0.8	1.062	0.985
Q92626	Peroxidasin homolog OS=Homo sapiens GN=PXDN PE=1 SV=2	0.608519	1	1	1	1	1479	165.17	7.17	0.775	0.818	0.795	1.518	1.085	1.009
Q6LBY7	Telo-propeptide of alpha 1 (III) procollagen (Fragment) OS=Homo sapiens PE=2 SV=1	36	1	4	1	1	25	2.213	6.18	1.158	1.147	0.98	0.729	1.05	0.938
D3DWY7	Prefoldin subunit 3 OS=Homo sapiens GN=VBP1 PE=3 SV=1	3.00429	1	1	1	1	233	26.519	9.01	0.987	0.922	0.977	0.895	1.163	1.057
A0A075B6R2	Immunoglobulin heavy variable 4-4 OS=Homo sapiens GN=IGHV4-4 PE=3 SV=2	5.98291	1	1	1	1	117	12.84	9.6	0.969	1.047	1.837	0.846	0.693	0.608
A6H8V1	Slit homolog 1 (Drosophila) OS=Homo sapiens GN=SLIT1 PE=2 SV=1	0.586701	1	2	1	1	1534	167.844	6.57	0.992	1.107	0.912	0.979	1.028	0.982
Q6PGP7	Tetratricopeptide repeat protein 37 OS=Homo sapiens GN=TTC37 PE=1 SV=1	0.44757	1	1	1	1	1564	175.375	7.53	0.98	0.824	0.92	1.18	1.112	0.984
K7ES70	Microfibril-associated glycoprotein 4 OS=Homo sapiens GN=MFAP4 PE=1 SV=1	2.5	1	2	1	1	280	31.306	5.87	0.681	0.829	0.799	2.178	0.658	0.856
Q05DF2	SF3A2 protein (Fragment) OS=Homo sapiens GN=SF3A2 PE=2 SV=1	2.9106	1	2	1	1	481	51.443	10.11	1.107	0.82	0.943	0.876	1.24	1.014
Q6FGG5	SCRG1 protein OS=Homo sapiens GN=SCRG1 PE=2 SV=1	10.2041	1	1	1	1	98	11.073	6.71	1.114	1.173	1.328	0.55	0.81	1.026
Q9H3Z4	DnaJ homolog subfamily C member 5 OS=Homo sapiens GN=DNAJC5 PE=1 SV=1	7.07071	1	1	1	1	198	22.134	5.07	0.967	0.691	0.935	1.135	1.019	1.254
B7ZLW3	Metalloendopeptidase OS=Homo sapiens GN=TLL1 PE=2 SV=1	0.675676	1	1	1	1	1036	117.251	6.07	1.38	1.369	1.071	0.78	0.567	0.834
A0A075EKM8	Tyrosine-protein kinase receptor OS=Homo sapiens PE=2 SV=1	0.638468	1	1	1	1	1253	141.004	6.13	1.143	0.889	0.984	0.82	1.049	1.115
O95202	Mitochondrial proton/calcium exchanger protein OS=Homo sapiens GN=LETM1 PE=1 SV=1	0.947226	1	1	1	1	739	83.302	6.7	1.056	0.964	1.15	0.745	1.033	1.051
Q6QNY5	UDP-N-acetylglucosamine-2-epimerase / N-acetylmannosamine kinase OS=Homo sapiens GN=GNE PE=2 SV=1	1.38504	1	1	1	1	722	79.323	6.86	1.043	0.965	0.917	0.957	1.056	1.063
B7Z2F5	cDNA FLJ55918, highly similar to Echinoderm microtubule-associated protein-like 2 OS=Homo sapiens PE=2 SV=1	1.23916	1	1	1	1	807	87.184	7.3	0.871	0.914	1.343	0.594	1.207	1.071
D3DSW3	Proline synthetase co-transcribed homolog (Bacterial), isoform CRA_b OS=Homo sapiens GN=PROSC PE=3 SV=1	2.58065	1	1	1	1	310	34.02	8.43	0.946	0.938	1.004	1.088	1.036	0.988
M0QXB4	Coatomer protein complex, subunit epsilon, isoform CRA_g OS=Homo sapiens GN=COPE PE=1 SV=1	2.71903	1	1	1	1	331	36.901	5.16	1.122	1.004	0.85	1.087	0.981	0.955
Q96KC8	DnaJ homolog subfamily C member 1 OS=Homo sapiens GN=DNAJC1 PE=1 SV=1	1.44404	1	1	1	1	554	63.843	8.63	1.091	1.014	0.857	1.124	0.969	0.946
Q96RW7	Hemicentin-1 OS=Homo sapiens GN=HMCN1 PE=1 SV=2	0.195209	1	1	1	1	5635	613.001	6.49	0.774	1.014	1.317	1.12	0.807	0.969
F1T0J1	Growth/differentiation factor 5 OS=Homo sapiens GN=GDF5 PE=2 SV=1	1.39721	1	1	1	1	501	55.36	9.79	1.493	1.421	1.114	0.487	0.556	0.93
Q53HR4	Chromosome 15 open reading frame 22 variant (Fragment) OS=Homo sapiens PE=2 SV=1	3.22581	1	1	1	1	217	24.745	5.82	0.892	0.812	0.776	1.143	1.357	1.019
A0A024R2Z8	Parathyroid hormone receptor 1, isoform CRA_a OS=Homo sapiens GN=PTHR1 PE=3 SV=1	1.18044	1	1	1	1	593	66.318	7.99	0.351	0.395	0.508	1.682	1.916	1.148
A0A068LKQ2	Ig heavy chain variable region (Fragment) OS=Homo sapiens PE=2 SV=1	13.3333	1	1	1	1	120	13.15	9.07	0.819	1.025	1.225	1.282	0.789	0.859
Q04206	Transcription factor p65 OS=Homo sapiens GN=RELA PE=1 SV=2	1.63339	1	1	1	1	551	60.181	5.68	1.227	1.185	1.022	0.798	0.885	0.883
A0A024R683	ATPase, H+ transporting, lysosomal 34kDa, V1 subunit D, isoform CRA_a OS=Homo sapiens GN=ATP6V1D PE=4 SV=1	4.04858	1	1	1	1	247	28.245	9.36	1.119	1.153	1.154	0.914	0.767	0.892
Q15008	26S proteasome non-ATPase regulatory subunit 6 OS=Homo sapiens GN=PSMD6 PE=1 SV=1	2.57069	1	1	1	1	389	45.502	5.62	0.786	0.756	0.88	1.011	1.266	1.302
B7ZKM6	Uveal autoantigen with coiled-coil domains and ankyrin repeats OS=Homo sapiens GN=UACA PE=2 SV=1	0.49435	1	1	1	1	1416	162.465	7.03	0.815	0.581	0.635	1.147	1.587	1.235
[truncated: 206 more rows]
