# Supplementary material for: Proteomic analysis of knee cartilage reveals potential signaling pathways in pathological mechanism of Kashin-Beck disease compared with osteoarthritis
Source: Sci Rep. 2020 Apr 22;10:6824. doi: 10.1038/s41598-020-63932-6 (PMC7176695; doi:10.1038/s41598-020-63932-6)
Supplement: Supplementary file 3 — Supplementary Information3. [file 41598_2020_63932_MOESM3_ESM.xlsx]

## Sheet: Sheet1
Accession	Description	Coverage	Peptides	PSMs	Unique Peptides	AAs	MW [kDa]	calc. pI	F1: 126, KBD-1	F1: 127, KBD-2	F1: 128, KBD-3	F1: 129, OA-1	F1: 130, 0A-2	F1: 131, OA-3	KBD/OA	p value
O75339	Cartilage intermediate layer protein 1 OS=Homo sapiens GN=CILP PE=1 SV=4	43.4966	47	247	47	1184	132.48	8.41	1.521	1.467	1.499	0.306	0.365	0.842	2.96563	0.00434736
P16112	Aggrecan core protein OS=Homo sapiens GN=ACAN PE=1 SV=2	17.0186	37	1003	2	2415	250.04	4.18	1.279	1.317	1.102	0.844	0.634	0.824	1.60643	0.00780665
E7ENV9	Aggrecan core protein OS=Homo sapiens GN=ACAN PE=1 SV=2	17.9761	36	1136	3	2431	250.22	4.08	1.3	1.319	1.125	0.494	0.77	0.991	1.66031	0.0337858
V9HWA9	Epididymis secretory sperm binding protein Li 62p OS=Homo sapiens GN=HEL-S-62p PE=2 SV=1	29.2844	46	101	46	1663	187.03	6.4	1.129	1.329	1.455	0.815	0.497	0.775	1.87494	0.0115583
P35443	Thrombospondin-4 OS=Homo sapiens GN=THBS4 PE=1 SV=2	35.1717	24	104	21	961	105.802	4.68	1.484	1.631	1.108	0.451	0.613	0.713	2.37648	0.00929992
P10909	Clusterin OS=Homo sapiens GN=CLU PE=1 SV=1	39.8664	18	189	6	449	52.461	6.27	1.317	1.286	1.286	0.58	0.492	1.039	1.84225	0.0251586
P23142	Fibulin-1 OS=Homo sapiens GN=FBLN1 PE=1 SV=4	26.458	16	40	4	703	77.162	5.22	1.243	1.304	1.403	0.455	0.674	0.921	1.92683	0.0112811
A0A024RAL1	Chondroitin sulfate proteoglycan 2 (Versican), isoform CRA_c OS=Homo sapiens GN=CSPG2 PE=4 SV=1	10.4608	24	45	1	2409	264.886	4.54	1.222	1.62	1.236	0.594	0.585	0.742	2.12285	0.00680769
O15335	Chondroadherin OS=Homo sapiens GN=CHAD PE=1 SV=2	47.0752	14	163	13	359	40.45	9.39	1.24	1.214	1.273	0.5	0.748	1.025	1.63968	0.0336549
H6VRG1	Keratin 1 OS=Homo sapiens GN=KRT1 PE=3 SV=1	25.2713	18	33	15	645	66.086	8.12	1.53	1.532	1.492	0.459	0.447	0.541	3.1472	5.6236e-06
O60687	Sushi repeat-containing protein SRPX2 OS=Homo sapiens GN=SRPX2 PE=1 SV=1	32.2581	13	68	13	465	52.938	7.25	1.222	1.374	1.292	0.551	0.616	0.945	1.84091	0.0102829
Q9UKU9	Angiopoietin-related protein 2 OS=Homo sapiens GN=ANGPTL2 PE=1 SV=1	29.2089	13	34	13	493	57.068	7.53	1.348	1.17	1.064	0.647	0.782	0.99	1.48078	0.0403636
P35527	Keratin, type I cytoskeletal 9 OS=Homo sapiens GN=KRT9 PE=1 SV=3	30.1766	16	23	15	623	62.027	5.24	1.649	1.535	1.56	0.42	0.362	0.475	3.77407	1.66204e-05
B7Z4R8	cDNA FLJ53364, highly similar to Proteoglycan-4 (Fragment) OS=Homo sapiens PE=2 SV=1	52.1688	23	36	1	853	89.499	8.91	1.176	1.505	1.428	0.446	0.429	1.016	2.17292	0.0270919
J3KNC9	C-type lectin domain family 3 member A OS=Homo sapiens GN=CLEC3A PE=1 SV=1	54.3689	11	77	11	206	23.175	8.88	1.32	1.938	1.538	0.3	0.351	0.553	3.98339	0.00368667
O43854	EGF-like repeat and discoidin I-like domain-containing protein 3 OS=Homo sapiens GN=EDIL3 PE=1 SV=1	27.0833	12	25	12	480	53.73	7.28	1.013	1.313	1.163	0.738	0.828	0.945	1.38949	0.0363792
Q9H3U7	SPARC-related modular calcium-binding protein 2 OS=Homo sapiens GN=SMOC2 PE=2 SV=2	36.9955	13	26	13	446	49.643	8.46	1.401	1.42	1.235	0.36	0.466	1.119	2.08535	0.0450939
P13645	Keratin, type I cytoskeletal 10 OS=Homo sapiens GN=KRT10 PE=1 SV=6	20.7192	12	18	9	584	58.792	5.21	1.294	1.703	1.343	0.445	0.594	0.621	2.61446	0.00310121
O00339	Matrilin-2 OS=Homo sapiens GN=MATN2 PE=1 SV=4	14.749	13	17	13	956	106.767	6.27	1.187	1.248	1.049	0.839	0.994	0.682	1.38529	0.0398644
P35908	Keratin, type II cytoskeletal 2 epidermal OS=Homo sapiens GN=KRT2 PE=1 SV=2	15.9624	10	17	6	639	65.393	8	1.298	1.69	1.107	0.558	0.653	0.693	2.15074	0.0143214
P16402	Histone H1.3 OS=Homo sapiens GN=HIST1H1D PE=1 SV=2	36.1991	10	29	4	221	22.336	11.02	1.202	1.102	1.115	0.785	0.877	0.918	1.32519	0.0051296
Q53FI7	Four and a half LIM domains 1 variant (Fragment) OS=Homo sapiens PE=2 SV=1	40.7143	11	18	1	280	31.874	8.22	1.215	1.224	1.091	0.849	0.779	0.843	1.42857	0.00187977
P49746	Thrombospondin-3 OS=Homo sapiens GN=THBS3 PE=1 SV=1	11.9247	10	18	9	956	104.135	4.65	1.066	1.311	1.19	0.852	0.873	0.708	1.46609	0.0125447
D3YTG3	Target of Nesh-SH3 OS=Homo sapiens GN=ABI3BP PE=1 SV=1	5.57119	9	24	9	1777	195.204	9.73	1.08	1.279	1.27	0.691	0.681	0.999	1.53058	0.0269766
V9HWC2	Epididymis secretory sperm binding protein Li 67p OS=Homo sapiens GN=HEL-S-67p PE=2 SV=1	45.5026	7	18	7	189	19.878	6.79	1.078	1.158	1.049	0.951	0.946	0.818	1.20994	0.0250265
P08294	Extracellular superoxide dismutase [Cu-Zn] OS=Homo sapiens GN=SOD3 PE=1 SV=2	35.8333	6	25	6	240	25.835	6.61	1.166	1.187	1.135	0.927	0.681	0.904	1.38854	0.0151939
B3KQT8	cDNA PSEC0172 fis, clone PLACE1011835, highly similar to Procollagen C-endopeptidase enhancer 2 OS=Homo sapiens PE=2 SV=1	20.9639	7	10	7	415	45.671	8.47	1.234	1.346	1.299	0.449	0.643	1.029	1.82885	0.0278628
Q8IWM0	Apolipoprotein J (Fragment) OS=Homo sapiens GN=CLU PE=4 SV=1	56.5789	5	60	1	76	9.051	8.15	1.393	1.275	1.415	0.5	0.443	0.973	2.131	0.0141094
A3KC71	Nuclear envelope protein okuribin OS=Homo sapiens GN=okuribin PE=2 SV=1	10.6316	7	13	7	950	108.119	9.72	1.055	1.139	1.221	0.811	0.8	0.973	1.32159	0.0197546
B7Z9B8	cDNA FLJ56912, highly similar to Fibulin-2 OS=Homo sapiens PE=2 SV=1	6.52893	7	10	1	1210	129.298	4.87	1.153	1.116	1.027	0.833	0.898	0.973	1.21893	0.0231176
A8K2N0	cDNA FLJ77835, highly similar to Homo sapiens complement component 1, s subcomponent (C1S), transcript variant 2, mRNA OS=Homo sapiens PE=2 SV=1	11.9186	9	11	9	688	76.563	4.98	1.225	1.108	1.097	0.981	0.884	0.706	1.33411	0.0338767
C9J2H1	Inter-alpha-trypsin inhibitor heavy chain H5 OS=Homo sapiens GN=ITIH5 PE=1 SV=2	6.26327	6	7	6	942	104.48	8.38	1.213	1.439	1.191	0.84	0.566	0.751	1.78164	0.00765881
Q9BW30	Tubulin polymerization-promoting protein family member 3 OS=Homo sapiens GN=TPPP3 PE=1 SV=1	21.0227	4	6	4	176	18.974	9.13	1.531	1.436	0.917	0.683	0.707	0.725	1.83641	0.0367881
P07998	Ribonuclease pancreatic OS=Homo sapiens GN=RNASE1 PE=1 SV=4	16.6667	3	7	3	156	17.633	8.79	1.332	1.271	1.073	0.644	0.834	0.846	1.58176	0.0115031
P83110	Serine protease HTRA3 OS=Homo sapiens GN=HTRA3 PE=1 SV=2	17.2185	5	9	5	453	48.577	7.09	1.296	1.345	1.534	0.492	0.565	0.768	2.28767	0.00204973
Q6UY14	ADAMTS-like protein 4 OS=Homo sapiens GN=ADAMTSL4 PE=1 SV=2	6.42458	4	4	4	1074	116.471	8.34	1.117	1.078	1.084	0.937	0.908	0.876	1.20507	0.000962119
Q9BRK5	45 kDa calcium-binding protein OS=Homo sapiens GN=SDF4 PE=1 SV=1	11.8785	5	5	5	362	41.78	4.86	1.079	1.204	1.11	0.77	0.905	0.932	1.3015	0.0138862
E7DVW4	Epididymis secretory protein Li 104 OS=Homo sapiens GN=FABP4 PE=2 SV=1	15.9091	2	4	2	132	14.709	7.14	1.375	1.287	1.742	0.425	0.526	0.645	2.7594	0.00362895
Q4ZG40	Macrophage receptor with collagenous structure OS=Homo sapiens GN=MARCO PE=2 SV=1	6.53846	3	4	3	520	52.625	8.78	1.082	1.136	1.169	0.728	0.995	0.889	1.29671	0.0340642
A8K6T3	cDNA FLJ78674, highly similar to Homo sapiens desmocollin type 4 OS=Homo sapiens PE=2 SV=1	4.79911	5	7	5	896	99.916	6.15	1.732	1.397	0.951	0.464	0.715	0.741	2.125	0.0413537
P13647	Keratin, type II cytoskeletal 5 OS=Homo sapiens GN=KRT5 PE=1 SV=3	5.42373	4	8	1	590	62.34	7.74	1.353	1.516	1.644	0.459	0.413	0.615	3.03497	0.000633862
P13646	Keratin, type I cytoskeletal 13 OS=Homo sapiens GN=KRT13 PE=1 SV=4	8.51528	4	4	2	458	49.557	4.96	0.999	1.218	1.626	0.749	0.656	0.753	1.78082	0.0394451
Q53RD9	Fibulin-7 OS=Homo sapiens GN=FBLN7 PE=2 SV=1	8.20046	4	4	4	439	47.345	7.62	1.357	1.19	0.982	0.797	0.79	0.884	1.42817	0.0351197
Q92688	Acidic leucine-rich nuclear phosphoprotein 32 family member B OS=Homo sapiens GN=ANP32B PE=1 SV=1	16.3347	4	4	2	251	28.77	4.06	1.007	1.151	1.128	0.943	0.91	0.861	1.21076	0.0196597
Q53FN7	BZW1 protein variant (Fragment) OS=Homo sapiens PE=2 SV=1	7.78302	4	4	4	424	48.587	6.11	1.052	1.23	1.14	0.842	0.811	0.925	1.32739	0.0103021
Q8TAL6	Fin bud initiation factor homolog OS=Homo sapiens GN=FIBIN PE=1 SV=1	17.0616	4	5	4	211	24.258	5.49	1.524	1.323	1.279	0.435	0.531	0.907	2.20288	0.00988502
A8K0T9	cDNA FLJ75422, highly similar to Homo sapiens capping protein (actin filament) muscle Z-line, alpha 1, mRNA OS=Homo sapiens PE=2 SV=1	11.8881	3	4	2	286	32.888	5.69	1.129	1.095	1.12	0.776	0.889	0.99	1.25951	0.0214581
Q15691	Microtubule-associated protein RP/EB family member 1 OS=Homo sapiens GN=MAPRE1 PE=1 SV=3	9.32836	3	3	3	268	29.98	5.14	1.075	1.077	1.179	0.879	0.991	0.799	1.24803	0.0279617
Q9NT22	EMILIN-3 OS=Homo sapiens GN=EMILIN3 PE=1 SV=2	3.5248	3	4	3	766	82.596	7.72	1.755	1.518	1.077	0.411	0.535	0.703	2.63796	0.0140343
P28799	Granulins OS=Homo sapiens GN=GRN PE=1 SV=2	4.21585	3	4	3	593	63.5	6.83	1.277	1.171	1.119	0.654	0.806	0.974	1.46549	0.0217573
P48509	CD151 antigen OS=Homo sapiens GN=CD151 PE=1 SV=3	13.4387	4	4	4	253	28.276	7.47	1.089	1.158	1.28	0.799	0.699	0.975	1.4262	0.0231505
Q9H9B4	Sideroflexin-1 OS=Homo sapiens GN=SFXN1 PE=1 SV=4	7.14286	2	3	2	322	35.596	9.07	1.052	1.125	1.119	0.826	0.929	0.949	1.21893	0.0115736
Q8N7G1	Purine nucleoside phosphorylase OS=Homo sapiens PE=2 SV=1	6.82594	2	2	2	293	32.53	7.21	1.114	1.236	1.122	0.79	0.781	0.957	1.37342	0.0105854
O60832	H/ACA ribonucleoprotein complex subunit 4 OS=Homo sapiens GN=DKC1 PE=1 SV=3	3.30739	2	3	2	514	57.638	9.42	1.037	1.337	1.528	0.715	0.658	0.725	1.85987	0.0141001
A0A158RFU3	Parathymosin OS=Homo sapiens GN=PTMS PE=2 SV=1	10.7843	1	2	1	102	11.523	4.16	1.315	1.541	1.166	0.68	0.568	0.731	2.03234	0.00463829
Q96C23	Aldose 1-epimerase OS=Homo sapiens GN=GALM PE=1 SV=1	8.47953	2	2	2	342	37.742	6.65	1.267	1.221	0.961	0.845	0.911	0.795	1.35202	0.0414175
A0A087X1Z3	Proteasome activator complex subunit 2 OS=Homo sapiens GN=PSME2 PE=1 SV=1	7.08661	2	2	2	254	29.108	6.71	1.295	1.07	1.209	0.819	0.927	0.681	1.4726	0.0168057
B4DX53	cDNA FLJ54458, highly similar to Wnt inhibitory factor 1 OS=Homo sapiens PE=2 SV=1	5.68475	2	3	2	387	42.449	7.47	1.068	1.104	1.126	0.843	0.974	0.885	1.22058	0.0092224
Q59E89	DnaJ (Hsp40) homolog, subfamily B, member 4 variant (Fragment) OS=Homo sapiens PE=2 SV=1	3.48837	1	2	1	344	38.589	8.66	1.044	1.199	1.175	1.034	0.754	0.795	1.32327	0.0492427
A0A024R138	Glycerol-3-phosphate dehydrogenase [NAD(+)] OS=Homo sapiens GN=GPD1 PE=3 SV=1	5.15759	2	2	2	349	37.543	6.18	1.347	1.548	1.737	0.313	0.383	0.672	3.38596	0.00229401
Q53F37	SAR1a gene homolog 2 variant (Fragment) OS=Homo sapiens PE=2 SV=1	9.59596	2	2	1	198	22.396	6.11	1.101	1.079	1.131	0.87	0.873	0.947	1.23086	0.00213029
A0A024QZT4	Serpin peptidase inhibitor, clade B (Ovalbumin), member 9, isoform CRA_a OS=Homo sapiens GN=SERPINB9 PE=2 SV=1	5.05319	2	2	2	376	42.376	5.86	1.088	1.152	1.098	0.769	0.954	0.94	1.25347	0.0229978
P58546	Myotrophin OS=Homo sapiens GN=MTPN PE=1 SV=2	14.4068	2	2	2	118	12.887	5.52	1.13	1.122	1.169	0.982	0.912	0.685	1.32648	0.0365478
A4D0V4	Capping protein (Actin filament) muscle Z-line, alpha 2 OS=Homo sapiens GN=CAPZA2 PE=2 SV=1	6.29371	2	2	1	286	32.929	5.85	1.487	0.969	1.452	0.512	0.908	0.672	1.86807	0.0405952
B4DVA7	Beta-hexosaminidase OS=Homo sapiens PE=2 SV=1	3.51852	2	3	1	540	61.974	5.26	1.144	1.324	1.116	0.604	0.783	1.029	1.48344	0.0491346
A0A024RCT9	High mobility group AT-hook 1, isoform CRA_b OS=Homo sapiens GN=HMGA1 PE=4 SV=1	5.18293	2	2	2	328	34.293	10.37	1.231	1.224	1.187	0.64	0.853	0.866	1.54387	0.00456808
Q59ED5	Tetraspanin (Fragment) OS=Homo sapiens PE=2 SV=1	5.96491	2	3	2	285	31.673	8.37	1.256	1.42	1.201	0.524	0.697	0.903	1.82533	0.0102371
A8KAP3	cDNA FLJ78483, highly similar to Homo sapiens elongation factor Tu GTP binding domain containing 2 (EFTUD2), mRNA OS=Homo sapiens PE=2 SV=1	2.26337	2	2	1	972	109.406	5.01	0.883	1.9	1.529	0.642	0.528	0.519	2.55299	0.0433847
Q6FHJ7	Secreted frizzled-related protein 4 OS=Homo sapiens GN=SFRP4 PE=1 SV=2	5.78035	2	2	2	346	39.8	8.82	1.44	1.287	1.058	0.604	0.639	0.972	1.7088	0.0316429
P24043	Laminin subunit alpha-2 OS=Homo sapiens GN=LAMA2 PE=1 SV=4	0.672646	2	2	2	3122	343.684	6.4	1.275	1.274	1.026	0.689	0.766	0.969	1.47483	0.0310292
Q8NBJ4	Golgi membrane protein 1 OS=Homo sapiens GN=GOLM1 PE=1 SV=1	3.99002	2	2	2	401	45.306	4.97	1.076	1.274	1.082	0.795	0.855	0.917	1.33697	0.017555
Q15714	TSC22 domain family protein 1 OS=Homo sapiens GN=TSC22D1 PE=1 SV=3	1.49115	2	2	2	1073	109.61	5.64	1.382	1.226	1.196	0.702	0.653	0.841	1.73224	0.00265333
Q9BUD6	Spondin-2 OS=Homo sapiens GN=SPON2 PE=1 SV=3	4.83384	2	2	2	331	35.824	5.52	1.077	1.367	1.167	0.701	0.69	0.998	1.51151	0.0370314
Q15198	Platelet-derived growth factor receptor-like protein OS=Homo sapiens GN=PDGFRL PE=1 SV=1	4	2	2	2	375	41.835	8.5	1.208	1.226	1.103	0.836	0.633	0.994	1.43605	0.0323857
Q9H446	RWD domain-containing protein 1 OS=Homo sapiens GN=RWDD1 PE=1 SV=1	6.58436	2	2	2	243	27.922	4.2	1.09	1.103	1.123	0.92	0.882	0.88	1.23639	0.000197823
Q15181	Inorganic pyrophosphatase OS=Homo sapiens GN=PPA1 PE=1 SV=2	4.84429	2	2	2	289	32.639	5.86	1.25	1.222	1.027	0.813	0.952	0.736	1.39904	0.0243713
Q548N1	Vacuolar protein sorting-associated protein 28 homolog OS=Homo sapiens GN=VPS28 PE=2 SV=1	7.69231	2	2	2	221	25.409	5.54	1.21	1.381	1.185	0.753	0.69	0.782	1.69708	0.00154527
A0A087WW23	Arachidonate 5-lipoxygenase-activating protein OS=Homo sapiens GN=ALOX5AP PE=1 SV=1	11.0092	2	2	2	218	24.192	8.18	0.997	1.153	1.233	0.816	0.895	0.906	1.2927	0.0270163
F8W1S1	Keratin, type II cytoskeletal 74 OS=Homo sapiens GN=KRT74 PE=1 SV=1	3.68324	2	2	1	543	59.37	7.44	1.458	1.489	1.23	0.571	0.563	0.689	2.29128	0.00100516
E5RIM7	Copper transport protein ATOX1 OS=Homo sapiens GN=ATOX1 PE=1 SV=1	21.9178	2	2	2	73	7.869	7.24	1.087	1.073	1.139	0.964	0.875	0.862	1.2214	0.00621128
Q6UXH9	Inactive serine protease PAMR1 OS=Homo sapiens GN=PAMR1 PE=1 SV=1	2.22222	2	2	2	720	80.146	7.46	1.537	1.164	1.09	0.706	0.751	0.751	1.71694	0.0192287
Q9NS15	Latent-transforming growth factor beta-binding protein 3 OS=Homo sapiens GN=LTBP3 PE=1 SV=4	1.68841	1	1	1	1303	139.267	6.07	1.195	1.382	1.08	0.87	0.612	0.861	1.56082	0.0229766
Q16270	Insulin-like growth factor-binding protein 7 OS=Homo sapiens GN=IGFBP7 PE=1 SV=1	4.60993	1	1	1	282	29.111	7.9	1.007	1.334	1.25	0.788	0.737	0.885	1.49004	0.0213644
F8VVA7	Coatomer subunit zeta-1 OS=Homo sapiens GN=COPZ1 PE=1 SV=1	9.59596	1	1	1	198	22.326	4.89	1.234	1.167	1.176	0.693	0.766	0.964	1.47627	0.010036
P07451	Carbonic anhydrase 3 OS=Homo sapiens GN=CA3 PE=1 SV=3	4.61538	1	1	1	260	29.539	7.34	1.087	1.274	1.434	0.757	0.498	0.95	1.72109	0.0324788
O60240	Perilipin-1 OS=Homo sapiens GN=PLIN1 PE=1 SV=2	1.91571	1	1	1	522	55.956	6.42	1.747	1.189	1.673	0.411	0.372	0.609	3.31106	0.00482851
P47985	Cytochrome b-c1 complex subunit Rieske, mitochondrial OS=Homo sapiens GN=UQCRFS1 PE=1 SV=2	5.10949	1	1	1	274	29.649	8.32	1.162	1.229	1.31	0.709	0.6	0.991	1.60913	0.0197249
A8K3W6	cDNA FLJ75175 OS=Homo sapiens PE=2 SV=1	3.32031	1	1	1	512	56.444	9.85	1.185	1.026	1.105	0.885	0.907	0.891	1.23593	0.0104124
B4DID6	cDNA FLJ52545, highly similar to Dickkopf-related protein 3 OS=Homo sapiens PE=2 SV=1	3.84615	1	1	1	364	39.825	4.67	1.492	0.925	1.399	0.686	0.678	0.82	1.74725	0.0400544
B3KN29	PRA1 family protein OS=Homo sapiens PE=2 SV=1	6.17978	1	1	1	178	19.277	9.19	1.252	1.041	1.21	0.864	0.797	0.836	1.40288	0.00760154
P08138	Tumor necrosis factor receptor superfamily member 16 OS=Homo sapiens GN=NGFR PE=1 SV=1	3.51288	1	1	1	427	45.154	4.7	1.19	1.155	1.088	0.756	0.828	0.982	1.33788	0.0167426
P82987	ADAMTS-like protein 3 OS=Homo sapiens GN=ADAMTSL3 PE=1 SV=4	0.532229	1	1	1	1691	188.569	7.83	1.068	1.224	1.16	0.867	0.798	0.881	1.35585	0.00438495
Q9GZS9	Carbohydrate sulfotransferase 5 OS=Homo sapiens GN=CHST5 PE=2 SV=3	3.16302	1	1	1	411	46.131	10.04	1.441	1.516	1.409	0.498	0.459	0.677	2.67197	0.000253545
P55774	C-C motif chemokine 18 OS=Homo sapiens GN=CCL18 PE=1 SV=1	10.1124	1	1	1	89	9.842	8.75	1.743	1.208	1.08	0.56	0.581	0.828	2.04723	0.035642
B4E3I3	cDNA FLJ59614, highly similar to Ubiquitin fusion degradation protein 1 homolog OS=Homo sapiens PE=2 SV=1	4.7619	1	1	1	315	35.388	5.72	1.033	1.238	1.272	0.782	0.827	0.847	1.44259	0.0093045
A0A0J9YXC7	LIM and senescent cell antigen-like-containing domain protein OS=Homo sapiens GN=LIMS4 PE=1 SV=1	3.76884	1	1	1	398	45.694	7.88	1.376	1.159	1.034	0.797	0.803	0.832	1.46752	0.0195808
B8ZWD9	Diazepam binding inhibitor, splice form 1D(2) OS=Homo sapiens GN=DBI PE=2 SV=1	5.55556	1	1	1	144	16.1	5.05	1.056	1.096	1.263	0.99	0.746	0.849	1.32108	0.043545
A0A024R904	Calcyclin binding protein, isoform CRA_a OS=Homo sapiens GN=CACYBP PE=4 SV=1	3.94737	1	1	1	228	26.194	8.25	1.148	1.257	1.332	0.948	0.572	0.743	1.65135	0.0153864
Q9NYI0	PH and SEC7 domain-containing protein 3 OS=Homo sapiens GN=PSD3 PE=1 SV=2	2.29008	2	2	2	1048	115.962	5.99	0.981	1.424	1.55	0.841	0.584	0.62	1.93399	0.028701
F8WAH6	Elastin OS=Homo sapiens GN=ELN PE=1 SV=2	2.54453	1	1	1	786	68.355	10.4	1.272	1.106	0.997	0.879	0.895	0.851	1.28571	0.0366738
P00325	Alcohol dehydrogenase 1B OS=Homo sapiens GN=ADH1B PE=1 SV=2	2.13333	1	1	1	375	39.829	8.29	1.101	1.429	2.098	0.355	0.432	0.585	3.37318	0.0226546
Q9BS40	Latexin OS=Homo sapiens GN=LXN PE=1 SV=2	4.5045	1	1	1	222	25.734	5.78	1.115	1.083	1.126	0.818	0.968	0.89	1.24215	0.00877818
Q7Z5F5	Liver-expressed antimicrobial peptide 2 isoform OS=Homo sapiens PE=2 SV=1	9.87654	1	1	1	81	9.284	10.01	1.673	1.406	1.077	0.548	0.648	0.647	2.25502	0.0117588
Q5VWC4	26S proteasome non-ATPase regulatory subunit 4 OS=Homo sapiens GN=PSMD4 PE=1 SV=1	3.94737	1	1	1	380	41.053	4.81	0.976	1.296	1.327	0.727	0.861	0.813	1.49896	0.0282989
A0A140VJK1	Testicular tissue protein Li 75 OS=Homo sapiens PE=2 SV=1	3.58209	1	1	1	335	37.408	5.39	1.071	1.117	1.285	0.873	0.83	0.823	1.3749	0.0091765
A8K8K1	cDNA FLJ76936, highly similar to Homo sapiens RNA terminal phosphate cyclase domain 1 (RTCD1), mRNA OS=Homo sapiens PE=2 SV=1	2.45902	1	1	1	366	39.295	8.05	1.09	1.061	1.201	0.821	0.977	0.85	1.26586	0.0216138
Q86YQ0	HZGJ OS=Homo sapiens GN=HZGJ PE=2 SV=1	1.56863	1	1	1	765	84.667	8.12	1.087	1.564	1.33	0.93	0.511	0.579	1.97079	0.0259624
A0A087WYM3	NAD-dependent protein deacetylase sirtuin-2 OS=Homo sapiens GN=SIRT2 PE=1 SV=1	3.08483	1	1	1	389	43.273	5.12	1.08	1.262	1.279	0.718	0.777	0.883	1.52271	0.00658517
P47985	Cytochrome b-c1 complex subunit Rieske, mitochondrial OS=Homo sapiens GN=UQCRFS1 PE=1 SV=2	5.10949	1	1	1	274	29.649	8.32	1.162	1.229	1.31	0.709	0.6	0.991	1.60913	0.0197249
Q12965	Unconventional myosin-Ie OS=Homo sapiens GN=MYO1E PE=1 SV=2	0.99278	1	1	1	1108	126.982	8.92	1.094	1.54	1.64	0.68	0.346	0.7	2.47625	0.0139548
P04271	Protein S100-B OS=Homo sapiens GN=S100B PE=1 SV=2	7.6087	1	1	1	92	10.706	4.59	1.234	1.524	1.281	0.609	0.611	0.74	2.06071	0.00225647
V9HWF8	Epididymis secretory protein Li 41 OS=Homo sapiens GN=HEL-S-41 PE=2 SV=1	4.01338	1	1	1	299	33.231	6.25	1.286	1.305	1.075	0.634	0.85	0.85	1.57069	0.0125541
A0A024R396	Chromosome 11 open reading frame 54, isoform CRA_a OS=Homo sapiens GN=C11orf54 PE=4 SV=1	2.22222	1	1	1	315	35.095	6.7	1.188	1.106	1.135	0.847	0.877	0.847	1.33372	0.000388544
B7ZLW3	Metalloendopeptidase OS=Homo sapiens GN=TLL1 PE=2 SV=1	0.675676	1	1	1	1036	117.251	6.07	1.38	1.369	1.071	0.78	0.567	0.834	1.75149	0.0136509
F1T0J1	Growth/differentiation factor 5 OS=Homo sapiens GN=GDF5 PE=2 SV=1	1.39721	1	1	1	501	55.36	9.79	1.493	1.421	1.114	0.487	0.556	0.93	2.04156	0.0190531
Q04206	Transcription factor p65 OS=Homo sapiens GN=RELA PE=1 SV=2	1.63339	1	1	1	551	60.181	5.68	1.227	1.185	1.022	0.798	0.885	0.883	1.33827	0.0136238
A0A024R683	ATPase, H+ transporting, lysosomal 34kDa, V1 subunit D, isoform CRA_a OS=Homo sapiens GN=ATP6V1D PE=4 SV=1	4.04858	1	1	1	247	28.245	9.36	1.119	1.153	1.154	0.914	0.767	0.892	1.33152	0.0038259
A0A024QZJ7	Coiled-coil domain containing 6, isoform CRA_a OS=Homo sapiens GN=CCDC6 PE=4 SV=1	1.89873	1	1	1	474	53.262	7.34	1.246	1.101	1.068	0.696	0.944	0.945	1.32108	0.049432
O95389	WNT1-inducible-signaling pathway protein 3 OS=Homo sapiens GN=WISP3 PE=1 SV=1	1.9774	1	1	1	354	39.266	8.46	1.413	1.395	1.363	0.277	0.398	1.153	2.28173	0.0466024
Q15904	V-type proton ATPase subunit S1 OS=Homo sapiens GN=ATP6AP1 PE=1 SV=2	1.48936	1	1	1	470	51.993	6.14	1.041	1.063	1.273	0.908	0.878	0.837	1.28746	0.0306531
Q8IWU5	Extracellular sulfatase Sulf-2 OS=Homo sapiens GN=SULF2 PE=1 SV=1	0.804598	1	1	1	870	100.39	9.17	1.324	1.241	1.153	0.773	0.671	0.838	1.62927	0.00230187
P19256	Lymphocyte function-associated antigen 3 OS=Homo sapiens GN=CD58 PE=1 SV=1	4	1	1	1	250	28.129	6.76	1.093	1.166	1.329	0.636	0.804	0.972	1.48756	0.0304717
Q15149	Plectin OS=Homo sapiens GN=PLEC PE=1 SV=3	31.9599	148	215	146	4684	531.466	5.96	0.888	0.745	0.746	1.081	1.409	1.13	0.657182	0.0213539
P21333	Filamin-A OS=Homo sapiens GN=FLNA PE=1 SV=4	30.4496	66	110	59	2647	280.564	6.06	0.811	0.618	0.798	1.266	1.409	1.098	0.590246	0.00921965
A7BI36	p180/ribosome receptor OS=Homo sapiens GN=RRBP1 PE=2 SV=2	57.3377	62	90	62	1540	165.649	8.97	0.901	0.849	0.856	1.089	1.223	1.081	0.768052	0.00580861
P02452	Collagen alpha-1(I) chain OS=Homo sapiens GN=COL1A1 PE=1 SV=5	35.724	44	141	12	1464	138.857	5.8	0.653	0.494	0.775	1.496	1.554	1.028	0.471309	0.0178723
P35579	Myosin-9 OS=Homo sapiens GN=MYH9 PE=1 SV=4	26.9388	51	96	41	1960	226.392	5.6	0.882	0.673	0.966	1.148	1.243	1.088	0.724634	0.0312256
A0A024R321	Filamin B, beta (Actin binding protein 278), isoform CRA_a OS=Homo sapiens GN=FLNB PE=4 SV=1	20.7094	48	70	41	2622	280.314	5.94	0.663	0.566	0.72	1.255	1.55	1.245	0.481235	0.00308694
D3DTX7	Collagen, type I, alpha 1, isoform CRA_a OS=Homo sapiens GN=COL1A1 PE=4 SV=1	45.6497	33	94	2	885	84.688	6.24	0.815	0.743	0.909	1.342	1.236	0.954	0.698471	0.0472584
V9HWB8	Pyruvate kinase OS=Homo sapiens GN=HEL-S-30 PE=1 SV=1	58.9454	28	120	3	531	57.9	7.84	0.844	0.832	0.801	1.048	1.394	1.08	0.703294	0.0350322
P08123	Collagen alpha-2(I) chain OS=Homo sapiens GN=COL1A2 PE=1 SV=7	26.1347	28	81	28	1366	129.235	8.95	0.652	0.599	0.77	1.47	1.46	1.05	0.507789	0.0113955
A0A024R5Z9	Pyruvate kinase OS=Homo sapiens GN=PKM2 PE=3 SV=1	52.7307	27	87	2	531	58.025	7.71	0.866	0.853	0.796	1.171	1.241	1.073	0.721664	0.0037171
Q07954	Prolow-density lipoprotein receptor-related protein 1 OS=Homo sapiens GN=LRP1 PE=1 SV=2	8.93486	39	49	39	4544	504.276	5.39	0.935	0.887	0.888	1.033	1.177	1.079	0.823959	0.013068
A0A087WVQ6	Clathrin heavy chain OS=Homo sapiens GN=CLTC PE=1 SV=1	16.2001	25	36	25	1679	191.936	5.69	0.907	0.776	0.79	1.103	1.334	1.089	0.701361	0.0173093
D3DT72	Collagen, type XI, alpha 1, isoform CRA_c OS=Homo sapiens GN=COL11A1 PE=4 SV=1	11.6612	21	41	18	1818	182.306	6	0.618	0.726	0.798	1.48	1.463	0.915	0.55521	0.0412724
A8K3K1	cDNA FLJ78096, highly similar to Homo sapiens actin, alpha, cardiac muscle (ACTC), mRNA OS=Homo sapiens PE=2 SV=1	41.3793	12	80	3	377	42.02	5.39	0.96	0.816	0.901	1.058	1.21	1.056	0.805355	0.0307706
P35580	Myosin-10 OS=Homo sapiens GN=MYH10 PE=1 SV=3	12.3988	25	30	15	1976	228.858	5.54	0.957	0.752	0.936	1.221	1.096	1.037	0.788611	0.0493817
Q6UVK1	Chondroitin sulfate proteoglycan 4 OS=Homo sapiens GN=CSPG4 PE=1 SV=2	10.2929	20	24	20	2322	250.382	5.47	0.881	0.932	0.847	1.024	1.161	1.155	0.796407	0.011349
Q03252	Lamin-B2 OS=Homo sapiens GN=LMNB2 PE=1 SV=4	27.2581	18	24	16	620	69.906	5.59	0.965	0.796	0.809	1.144	1.269	1.017	0.749271	0.0342508
P05556	Integrin beta-1 OS=Homo sapiens GN=ITGB1 PE=1 SV=2	17.9198	14	22	14	798	88.357	5.39	0.962	0.887	0.876	1.142	1.15	0.982	0.832315	0.0399878
P06737	Glycogen phosphorylase, liver form OS=Homo sapiens GN=PYGL PE=1 SV=4	24.085	19	23	16	847	97.087	7.17	0.845	0.817	0.802	1.198	1.222	1.115	0.69703	0.000507855
Q05682	Caldesmon OS=Homo sapiens GN=CALD1 PE=1 SV=3	15.2585	10	14	10	793	93.175	5.66	0.847	0.672	0.764	1.381	1.382	0.954	0.614205	0.0341372
Q59E93	Aminopeptidase (Fragment) OS=Homo sapiens PE=2 SV=1	14.2272	13	18	13	977	110.523	5.53	0.775	0.7	0.837	1.392	1.362	0.935	0.626728	0.0397953
V9HW80	Epididymis luminal protein 220 OS=Homo sapiens GN=HEL-S-70 PE=2 SV=1	14.1439	12	16	12	806	89.266	5.26	0.831	0.828	0.907	1.154	1.303	0.977	0.747234	0.0415008
P09382	Galectin-1 OS=Homo sapiens GN=LGALS1 PE=1 SV=2	57.037	7	42	7	135	14.706	5.5	0.833	0.801	0.852	1.223	1.3	0.991	0.707456	0.0218983
B2R6Q2	Alkaline phosphatase OS=Homo sapiens PE=2 SV=1	21.5649	10	17	4	524	57.244	6.57	0.559	0.57	0.76	1.228	1.754	1.129	0.459499	0.0223664
E9KL44	Epididymis tissue sperm binding protein Li 14m OS=Homo sapiens PE=2 SV=1	16.5138	12	17	12	763	82.947	9.04	0.938	0.798	0.902	1	1.244	1.117	0.784885	0.0424478
B2R6V9	cDNA, FLJ93141, highly similar to Homo sapiens coagulation factor XIII, A1 polypeptide (F13A1), mRNA OS=Homo sapiens PE=2 SV=1	16.6667	11	18	11	732	83.189	6	0.72	0.66	0.817	1.088	1.506	1.208	0.577854	0.015598
V9HWI3	Cathepsin D (Lysosomal aspartyl peptidase), isoform CRA_a OS=Homo sapiens GN=HEL-S-130P PE=2 SV=1	26.699	9	18	9	412	44.524	6.54	0.936	0.892	0.894	1.092	1.196	0.99	0.830384	0.0387949
Q12797	Aspartyl/asparaginyl beta-hydroxylase OS=Homo sapiens GN=ASPH PE=1 SV=3	19.1293	12	13	12	758	85.809	5.01	0.868	0.824	0.9	1.153	1.25	1.005	0.760563	0.0218116
C3VMY8	Alpha B crystallin OS=Homo sapiens GN=CRYAB PE=2 SV=1	38.8571	8	13	8	175	20.127	7.08	0.89	0.805	0.666	1.47	1.032	1.136	0.648983	0.0446362
P62805	Histone H4 OS=Homo sapiens GN=HIST1H4A PE=1 SV=2	50.4854	5	56	5	103	11.36	11.36	0.904	0.79	0.8	1.052	1.347	1.108	0.711149	0.0257608
B7Z3K9	Fructose-bisphosphate aldolase OS=Homo sapiens PE=2 SV=1	18.847	8	17	6	451	48.378	8.07	0.789	0.805	0.714	1.301	1.435	0.956	0.625135	0.0337711
P31150	Rab GDP dissociation inhibitor alpha OS=Homo sapiens GN=GDI1 PE=1 SV=2	24.3848	9	11	5	447	50.55	5.14	0.885	0.894	0.933	1.126	1.173	0.989	0.824818	0.0282782
Q59ER5	WD repeat-containing protein 1 isoform 1 variant (Fragment) OS=Homo sapiens PE=2 SV=1	18.5897	12	16	12	624	68.128	7.23	0.789	0.848	0.875	1.217	1.098	1.172	0.72039	0.00164093
A8K401	Prohibitin, isoform CRA_a OS=Homo sapiens GN=PHB PE=2 SV=1	31.9853	8	9	8	272	29.786	5.76	0.909	0.765	0.906	1.003	1.292	1.126	0.754165	0.0435967
Q9UHD8	Septin-9 OS=Homo sapiens GN=SEPT9 PE=1 SV=2	17.4061	10	10	9	586	65.361	8.97	0.852	0.739	0.868	1.105	1.413	1.023	0.694437	0.0452584
P23246	Splicing factor, proline- and glutamine-rich OS=Homo sapiens GN=SFPQ PE=1 SV=2	14.1443	11	14	10	707	76.102	9.44	0.943	0.832	0.899	1.178	1.126	1.022	0.803969	0.017907
P07305	Histone H1.0 OS=Homo sapiens GN=H1F0 PE=1 SV=3	30.9278	7	17	7	194	20.85	10.84	0.627	0.658	0.598	1.534	1.587	0.996	0.457372	0.0171323
Q9UBG0	C-type mannose receptor 2 OS=Homo sapiens GN=MRC2 PE=1 SV=2	7.09939	9	9	9	1479	166.568	5.83	0.929	0.857	0.797	1.112	1.147	1.157	0.756148	0.00237455
P15880	40S ribosomal protein S2 OS=Homo sapiens GN=RPS2 PE=1 SV=2	21.5017	7	11	7	293	31.305	10.24	0.838	0.848	0.984	1.138	1.152	1.041	0.801561	0.0197896
A0A024R056	Guanine nucleotide binding protein (G protein), beta polypeptide 1, isoform CRA_a OS=Homo sapiens GN=GNB1 PE=2 SV=1	14.7059	5	9	2	340	37.353	6	0.879	0.758	0.873	1.093	1.35	1.048	0.718992	0.0326924
B2RE46	cDNA, FLJ96923, highly similar to Homo sapiens ribophorin II (RPN2), mRNA OS=Homo sapiens PE=2 SV=1	11.8859	6	10	6	631	69.291	5.78	0.855	0.887	0.913	1.01	1.218	1.116	0.793959	0.0211352
P20700	Lamin-B1 OS=Homo sapiens GN=LMNB1 PE=1 SV=2	7.84983	6	10	4	586	66.368	5.16	0.813	0.716	1.028	1.119	1.238	1.086	0.742666	0.0457196
Q92522	Histone H1x OS=Homo sapiens GN=H1FX PE=1 SV=1	30.0469	7	10	7	213	22.474	10.76	0.814	0.68	0.734	1.32	1.459	0.994	0.590512	0.02283
P12268	Inosine-5'-monophosphate dehydrogenase 2 OS=Homo sapiens GN=IMPDH2 PE=1 SV=2	10.5058	5	7	5	514	55.77	6.9	0.774	0.724	0.826	1.13	1.493	1.053	0.632209	0.0314863
Q99623	Prohibitin-2 OS=Homo sapiens GN=PHB2 PE=1 SV=2	27.7592	10	11	10	299	33.276	9.83	0.894	0.788	0.957	1.004	1.238	1.119	0.785183	0.0451234
P00387	NADH-cytochrome b5 reductase 3 OS=Homo sapiens GN=CYB5R3 PE=1 SV=3	20.2658	5	9	5	301	34.213	7.59	0.857	0.872	0.804	1.075	1.245	1.147	0.730603	0.00431495
P35613	Basigin OS=Homo sapiens GN=BSG PE=1 SV=2	19.2208	6	8	6	385	42.174	5.66	0.871	0.927	0.872	1.019	1.232	1.078	0.802043	0.0293371
Q9NRN5	Olfactomedin-like protein 3 OS=Homo sapiens GN=OLFML3 PE=2 SV=1	20.197	7	7	7	406	45.981	6.57	0.803	0.725	0.801	1.414	1.218	1.038	0.634605	0.0160431
B9EKV4	Aldehyde dehydrogenase 9 family, member A1 OS=Homo sapiens GN=ALDH9A1 PE=2 SV=1	11.1969	6	7	6	518	56.255	6.57	0.906	0.821	0.886	1.102	1.288	0.997	0.771479	0.0439759
Q5SSJ5	Heterochromatin protein 1-binding protein 3 OS=Homo sapiens GN=HP1BP3 PE=1 SV=1	10.3074	6	7	6	553	61.169	9.67	0.869	0.826	0.783	1.23	1.242	1.051	0.703378	0.00637125
M0QYS1	60S ribosomal protein L13a (Fragment) OS=Homo sapiens GN=RPL13A PE=1 SV=2	25.2381	6	10	6	210	24.2	10.86	0.848	0.84	0.886	1.13	1.212	1.084	0.751313	0.00208505
Q6NS36	Ferritin (Fragment) OS=Homo sapiens GN=FTH1 PE=2 SV=1	28.4483	6	11	6	232	26.203	6.52	0.81	0.889	1.023	1.136	1.06	1.082	0.830384	0.0487063
P49207	60S ribosomal protein L34 OS=Homo sapiens GN=RPL34 PE=1 SV=3	35.8974	5	8	5	117	13.284	11.47	0.813	0.824	0.852	1.081	1.327	1.103	0.708915	0.0127646
P02792	Ferritin light chain OS=Homo sapiens GN=FTL PE=1 SV=2	25.7143	5	11	5	175	20.007	5.78	0.529	0.611	0.59	1.203	1.849	1.218	0.405152	0.0168043
P55084	Trifunctional enzyme subunit beta, mitochondrial OS=Homo sapiens GN=HADHB PE=1 SV=3	10.1266	5	7	5	474	51.262	9.41	0.938	0.812	0.853	1.048	1.24	1.11	0.766039	0.0172925
Q08211	ATP-dependent RNA helicase A OS=Homo sapiens GN=DHX9 PE=1 SV=4	4.88189	6	6	6	1270	140.869	6.84	0.954	0.801	0.937	1.053	1.212	1.043	0.813785	0.048334
F4ZW62	NF45 OS=Homo sapiens PE=1 SV=1	24.359	5	6	5	390	43.035	5.26	0.783	0.913	0.919	1.135	1.208	1.043	0.772298	0.0169102
Q59EF6	Calpain 2, large [catalytic] subunit variant (Fragment) OS=Homo sapiens PE=2 SV=1	9.19067	6	7	6	729	83.056	5.06	0.964	0.912	0.782	1.124	1.211	1.007	0.795332	0.0466291
A0A0S2Z3L2	ATPase Ca++ transporting cardiac muscle slow twitch 2 isoform 1 (Fragment) OS=Homo sapiens GN=ATP2A2 PE=2 SV=1	6.42994	7	7	7	1042	114.683	5.34	0.963	0.799	0.949	1.092	1.155	1.041	0.824513	0.036119
P48047	ATP synthase subunit O, mitochondrial OS=Homo sapiens GN=ATP5O PE=1 SV=1	32.8638	6	7	6	213	23.263	9.96	0.896	0.774	0.812	1.32	1.175	1.024	0.705314	0.0203481
P78539	Sushi repeat-containing protein SRPX OS=Homo sapiens GN=SRPX PE=1 SV=1	9.91379	5	6	5	464	51.538	8.66	0.688	0.763	0.806	1.307	1.501	0.936	0.602831	0.0429074
Q4LE64	NUMA1 variant protein (Fragment) OS=Homo sapiens GN=NUMA1 variant protein PE=2 SV=1	3.20603	7	7	7	2121	238.715	5.81	0.903	0.734	0.759	1.179	1.332	1.093	0.664817	0.010021
P07205	Phosphoglycerate kinase 2 OS=Homo sapiens GN=PGK2 PE=1 SV=3	11.5108	4	21	1	417	44.767	8.54	0.883	0.857	0.759	1.259	1.046	1.196	0.713796	0.0105106
Q9Y3B3	Transmembrane emp24 domain-containing protein 7 OS=Homo sapiens GN=TMED7 PE=1 SV=2	29.9107	6	6	6	224	25.156	6.89	0.913	0.935	0.86	1.165	1.118	1.008	0.82285	0.0196364
P62269	40S ribosomal protein S18 OS=Homo sapiens GN=RPS18 PE=1 SV=3	32.2368	5	7	5	152	17.708	10.99	0.87	0.852	0.853	1.036	1.284	1.105	0.751825	0.018746
A0A024R2A7	Lectin, mannose-binding, 1, isoform CRA_b OS=Homo sapiens GN=LMAN1 PE=4 SV=1	12.549	7	7	7	510	57.513	6.77	0.839	0.875	0.952	1.182	1.137	1.016	0.7994	0.0202346
P02462	Collagen alpha-1(IV) chain OS=Homo sapiens GN=COL4A1 PE=1 SV=3	2.93589	4	5	4	1669	160.514	8.28	0.863	0.789	0.92	1.05	1.244	1.134	0.750292	0.0135849
P29966	Myristoylated alanine-rich C-kinase substrate OS=Homo sapiens GN=MARCKS PE=1 SV=4	22.8916	4	5	4	332	31.536	4.45	0.61	0.513	0.885	1.444	1.616	0.933	0.50288	0.0471138
K7ES00	Histone H3.3 (Fragment) OS=Homo sapiens GN=H3F3B PE=1 SV=1	25.1656	5	16	2	151	16.611	11.84	0.835	0.757	0.745	1.074	1.455	1.133	0.638176	0.0221845
Q5JR94	40S ribosomal protein S8 OS=Homo sapiens GN=RPS8 PE=2 SV=1	22.1154	4	7	4	208	24.19	10.32	0.875	0.83	0.856	1.067	1.272	1.1	0.744693	0.0107304
P26373	60S ribosomal protein L13 OS=Homo sapiens GN=RPL13 PE=1 SV=4	27.0142	6	8	6	211	24.247	11.65	0.846	0.79	0.815	1.134	1.397	1.018	0.690617	0.0319485
Q8IWY4	Signal peptide, CUB and EGF-like domain-containing protein 1 OS=Homo sapiens GN=SCUBE1 PE=1 SV=3	5.16194	6	9	6	988	107.839	6.83	0.779	0.701	0.765	1.314	1.399	1.042	0.59787	0.0103165
B4DNB9	cDNA FLJ53069, highly similar to AP-2 complex subunit mu-1 OS=Homo sapiens PE=2 SV=1	8.91304	4	7	4	460	52.304	9.5	0.933	0.791	0.754	1.166	1.357	1	0.703378	0.0405239
O75396	Vesicle-trafficking protein SEC22b OS=Homo sapiens GN=SEC22B PE=1 SV=4	13.4884	4	5	4	215	24.578	6.92	0.869	0.836	0.787	1.139	1.323	1.045	0.710579	0.0164251
B4DNC0	cDNA FLJ61141, highly similar to Ras-related protein Rab-34 OS=Homo sapiens PE=2 SV=1	12.0438	3	5	3	274	30.597	8.37	0.897	0.81	0.794	1.3	1.135	1.065	0.714571	0.0122163
A0A024RAD5	Dolichyl-diphosphooligosaccharide--protein glycosyltransferase 48 kDa subunit OS=Homo sapiens GN=DDOST PE=3 SV=1	8.99123	4	6	4	456	50.67	6.4	0.882	0.902	0.928	0.987	1.183	1.119	0.824567	0.0314432
Q16777	Histone H2A type 2-C OS=Homo sapiens GN=HIST2H2AC PE=1 SV=4	31.7829	4	10	2	129	13.98	10.9	0.863	0.81	0.726	1.041	1.372	1.188	0.666204	0.0181044
Q8NC56	LEM domain-containing protein 2 OS=Homo sapiens GN=LEMD2 PE=1 SV=1	8.15109	4	5	4	503	56.94	9	0.909	0.892	0.865	1.054	1.227	1.052	0.79988	0.0200697
Q15436	Protein transport protein Sec23A OS=Homo sapiens GN=SEC23A PE=1 SV=2	7.18954	5	5	5	765	86.105	7.08	0.89	0.904	0.832	1.024	1.271	1.08	0.778074	0.032809
A0A024R4Q8	Ribosomal protein S5, isoform CRA_a OS=Homo sapiens GN=RPS5 PE=3 SV=1	29.902	5	7	5	204	22.862	9.72	0.921	0.824	0.777	1.067	1.3	1.112	0.724921	0.0184089
O75533	Splicing factor 3B subunit 1 OS=Homo sapiens GN=SF3B1 PE=1 SV=3	4.60123	5	5	5	1304	145.738	7.09	0.884	0.807	0.815	1.19	1.241	1.063	0.71723	0.00483545
P61020	Ras-related protein Rab-5B OS=Homo sapiens GN=RAB5B PE=1 SV=1	15.814	3	4	1	215	23.692	8.13	0.85	0.789	0.804	1.205	1.227	1.125	0.686815	0.000499304
P41091	Eukaryotic translation initiation factor 2 subunit 3 OS=Homo sapiens GN=EIF2S3 PE=1 SV=3	11.0169	5	5	5	472	51.077	8.4	0.879	0.824	0.899	1.023	1.275	1.101	0.765519	0.0268955
F8W7C6	60S ribosomal protein L10 OS=Homo sapiens GN=RPL10 PE=1 SV=2	34.3558	5	6	5	163	18.553	9.95	0.842	0.906	0.827	1.085	1.277	1.063	0.751825	0.0171477
K7ELC7	60S ribosomal protein L27 (Fragment) OS=Homo sapiens GN=RPL27 PE=1 SV=1	15.9722	3	7	3	144	16.459	10.58	0.804	0.843	0.603	1.076	1.513	1.161	0.6	0.0308771
A0A087WUL9	26S proteasome non-ATPase regulatory subunit 13 OS=Homo sapiens GN=PSMD13 PE=1 SV=1	13.7931	5	5	5	377	42.712	5.91	0.927	0.886	0.882	1.082	1.193	1.03	0.815431	0.0154443
P50402	Emerin OS=Homo sapiens GN=EMD PE=1 SV=1	20.0787	4	4	4	254	28.976	5.5	0.884	0.821	0.8	1.189	1.219	1.088	0.716533	0.00215569
Q4V9L6	Transmembrane protein 119 OS=Homo sapiens GN=TMEM119 PE=1 SV=1	16.6078	5	8	5	283	29.185	4.58	0.551	0.435	0.725	1.534	1.516	1.24	0.398834	0.00249231
P29590	Protein PML OS=Homo sapiens GN=PML PE=1 SV=3	6.57596	6	6	6	882	97.489	6.21	0.875	0.814	0.835	1.304	1.223	0.95	0.725913	0.0429869
B4DUT8	Calponin OS=Homo sapiens GN=CNN2 PE=1 SV=1	8.48485	3	5	1	330	35.92	7.3	0.687	0.603	0.862	1.222	1.488	1.138	0.559252	0.012229
P0C0S5	Histone H2A.Z OS=Homo sapiens GN=H2AFZ PE=1 SV=2	14.8438	2	7	1	128	13.545	10.58	0.873	0.8	0.797	1.315	1.264	0.952	0.699519	0.0382163
P18077	60S ribosomal protein L35a OS=Homo sapiens GN=RPL35A PE=1 SV=2	38.1818	5	5	5	110	12.53	11.06	0.92	0.851	0.878	1.037	1.257	1.057	0.79051	0.0327982
A0A0A8LC43	MHC class II antigen OS=Homo sapiens GN=HLA-DRB1 PE=2 SV=1	17.6692	5	5	1	266	30.092	7.47	0.589	0.248	0.405	1.812	2.072	0.873	0.261089	0.0360176
D3DUZ3	Interferon, gamma-inducible protein 16, isoform CRA_a OS=Homo sapiens GN=IFI16 PE=4 SV=1	7.09413	6	6	6	733	82.371	9.32	0.891	0.687	0.894	1.109	1.372	1.047	0.70068	0.043615
P34897	Serine hydroxymethyltransferase, mitochondrial OS=Homo sapiens GN=SHMT2 PE=1 SV=3	8.53175	5	6	5	504	55.958	8.53	0.843	0.812	0.937	1.172	1.265	0.971	0.760563	0.0451563
B3KN28	Phosphoacetylglucosamine mutase OS=Homo sapiens PE=2 SV=1	8.48708	5	5	5	542	59.828	6.25	0.866	0.895	0.836	1.017	1.293	1.093	0.76315	0.0330163
Q8TD47	40S ribosomal protein S4, Y isoform 2 OS=Homo sapiens GN=RPS4Y2 PE=2 SV=3	11.0266	3	4	1	263	29.277	10.08	0.652	0.723	0.727	1.141	1.499	1.258	0.539251	0.00520929
A0A087WTP3	Far upstream element-binding protein 2 OS=Homo sapiens GN=KHSRP PE=1 SV=1	7.59494	4	4	3	711	72.982	7.71	0.933	0.761	0.804	1.134	1.356	1.011	0.71351	0.0420524
Q13724	Mannosyl-oligosaccharide glucosidase OS=Homo sapiens GN=MOGS PE=1 SV=5	5.1374	5	5	5	837	91.861	8.9	0.899	0.851	0.913	1.123	1.131	1.084	0.797783	0.000690617
Q14165	Malectin OS=Homo sapiens GN=MLEC PE=1 SV=1	15.0685	4	4	4	292	32.214	5.41	0.839	0.731	0.892	1.06	1.263	1.214	0.69607	0.00979199
A0A060CZ20	MHC class I antigen OS=Homo sapiens GN=HLA-A PE=3 SV=1	15.6164	4	4	1	365	40.924	6.84	0.856	0.854	0.901	1.069	1.259	1.061	0.770434	0.0175472
P62854	40S ribosomal protein S26 OS=Homo sapiens GN=RPS26 PE=1 SV=3	20.8696	2	6	2	115	13.007	11	0.873	0.93	0.847	1.04	1.219	1.092	0.790809	0.016245
B7Z2B0	cDNA FLJ53470, highly similar to Calcium/calmodulin-dependent protein kinase type II delta chain (EC 2.7.11.17) OS=Homo sapiens PE=2 SV=1	6.5666	4	4	3	533	59.994	7.27	0.896	0.756	0.865	1.365	1.122	0.997	0.722445	0.0499802
A0A024QYR8	Transmembrane 9 superfamily member OS=Homo sapiens GN=TM9SF2 PE=2 SV=1	7.23982	4	4	4	663	75.725	7.44	0.883	0.807	0.901	0.979	1.284	1.147	0.759824	0.0422891
Q9Y3U8	60S ribosomal protein L36 OS=Homo sapiens GN=RPL36 PE=1 SV=3	23.8095	3	4	3	105	12.246	11.59	0.917	0.868	0.829	1.191	1.18	1.015	0.772002	0.0145309
Q6EMK4	Vasorin OS=Homo sapiens GN=VASN PE=1 SV=1	5.94354	4	4	4	673	71.668	7.39	0.791	0.778	0.717	1.03	1.478	1.206	0.615509	0.0227977
B4DR61	Protein transport protein Sec61 subunit alpha isoform 1 OS=Homo sapiens GN=SEC61A1 PE=1 SV=1	5.60166	3	5	3	482	52.915	8.24	0.861	0.803	0.87	1.084	1.288	1.094	0.731102	0.0111494
L7RXH5	Mitogen-activated protein kinase OS=Homo sapiens GN=MAPK3 PE=2 SV=1	8.17942	3	4	2	379	43.108	6.74	0.851	0.833	0.799	1.02	1.373	1.125	0.705799	0.0310166
P62917	60S ribosomal protein L8 OS=Homo sapiens GN=RPL8 PE=1 SV=2	16.3424	4	4	4	257	28.007	11.03	0.883	0.806	0.888	1.093	1.175	1.156	0.752629	0.001475
P54920	Alpha-soluble NSF attachment protein OS=Homo sapiens GN=NAPA PE=1 SV=3	12.2034	3	4	3	295	33.211	5.36	0.883	0.839	0.924	1.097	1.172	1.084	0.789144	0.00305475
P49588	Alanine--tRNA ligase, cytoplasmic OS=Homo sapiens GN=AARS PE=1 SV=2	3.6157	4	4	4	968	106.743	5.53	0.898	0.85	0.889	1.112	1.237	1.014	0.784121	0.0216556
A0A0S2Z6I4	Vitamin K epoxide reductase complex subunit 1 isoform 1 (Fragment) OS=Homo sapiens GN=VKORC1 PE=2 SV=1	12.8834	2	3	2	163	18.223	9.36	0.832	0.855	0.799	1.298	1.231	0.985	0.707456	0.0238026
A0A024R2Q4	Ribosomal protein L15 OS=Homo sapiens GN=RPL15 PE=3 SV=1	18.1373	4	4	4	204	24.131	11.62	0.859	0.839	0.921	1.076	1.28	1.024	0.774852	0.0363564
P62277	40S ribosomal protein S13 OS=Homo sapiens GN=RPS13 PE=1 SV=2	21.8543	4	5	4	151	17.212	10.54	0.875	0.913	0.893	0.997	1.215	1.107	0.807773	0.0291311
Q6ZR64	HBV PreS1-transactivated protein 1 OS=Homo sapiens GN=MXRA7 PE=1 SV=1	16.9014	4	4	1	213	23.397	6.52	0.876	0.801	0.721	1.154	1.355	1.093	0.665741	0.0115661
P13073	Cytochrome c oxidase subunit 4 isoform 1, mitochondrial OS=Homo sapiens GN=COX4I1 PE=1 SV=1	19.5266	3	3	3	169	19.564	9.51	0.885	0.773	0.953	1.014	1.21	1.165	0.770434	0.0306207
A0A125QYY9	IBM-B2 heavy chain variable region (Fragment) OS=Homo sapiens PE=2 SV=1	19.5122	2	3	2	123	13.561	7.12	0.932	0.845	0.542	1.275	1.155	1.251	0.629992	0.021418
Q5JWF2	Guanine nucleotide-binding protein G(s) subunit alpha isoforms XLas OS=Homo sapiens GN=GNAS PE=1 SV=2	3.18226	3	4	3	1037	110.956	5.03	0.83	0.787	0.785	1.203	1.219	1.176	0.667593	3.25168e-05
Q9NZW5	MAGUK p55 subfamily member 6 OS=Homo sapiens GN=MPP6 PE=1 SV=2	5	3	3	3	540	61.079	6.18	0.827	0.78	0.828	1.006	1.331	1.229	0.682838	0.017899
B2RDI5	cDNA, FLJ96627, highly similar to Homo sapiens calpain 1, (mu/I) large subunit (CAPN1), mRNA OS=Homo sapiens PE=2 SV=1	3.78151	3	3	3	714	81.845	5.54	0.876	0.866	0.888	1.087	1.249	1.033	0.780647	0.0194779
B4DPV7	cDNA FLJ54534, highly similar to Homo sapiens cysteinyl-tRNA synthetase (CARS), transcript variant 3, mRNA OS=Homo sapiens PE=2 SV=1	2.5958	2	3	2	809	91.96	7.08	0.773	0.759	0.813	1.388	1.356	0.912	0.641411	0.0473839
Q14696	LRP chaperone MESD OS=Homo sapiens GN=MESD PE=1 SV=2	17.094	3	3	3	234	26.06	7.78	0.92	0.922	0.864	1.114	1.141	1.038	0.821743	0.00568572
Q597H1	Transformation-related protein 14 OS=Homo sapiens GN=TRG14 PE=2 SV=1	11.4213	3	5	3	394	42.792	5.82	0.868	0.896	0.936	1.057	1.213	1.03	0.818182	0.0295463
Q15363	Transmembrane emp24 domain-containing protein 2 OS=Homo sapiens GN=TMED2 PE=1 SV=1	18.408	4	4	4	201	22.746	5.17	0.851	0.831	0.743	0.988	1.279	1.309	0.678132	0.0234719
Q03692	Collagen alpha-1(X) chain OS=Homo sapiens GN=COL10A1 PE=1 SV=2	2.94118	2	8	2	680	66.117	9.67	0.587	0.527	0.76	1.252	1.197	1.678	0.454083	0.0109099
P61803	Dolichyl-diphosphooligosaccharide--protein glycosyltransferase subunit DAD1 OS=Homo sapiens GN=DAD1 PE=1 SV=3	26.5487	3	3	3	113	12.489	7.08	0.908	0.801	0.782	1.104	1.23	1.173	0.710294	0.00319353
P49721	Proteasome subunit beta type-2 OS=Homo sapiens GN=PSMB2 PE=1 SV=1	12.9353	3	4	3	201	22.822	7.02	0.856	0.864	0.932	1.068	1.232	1.048	0.792115	0.0212401
P37235	Hippocalcin-like protein 1 OS=Homo sapiens GN=HPCAL1 PE=1 SV=3	16.0622	3	3	3	193	22.299	5.35	0.757	0.716	0.768	1.243	1.38	1.136	0.596169	0.00220113
O43776	Asparagine--tRNA ligase, cytoplasmic OS=Homo sapiens GN=NARS PE=1 SV=1	4.19708	2	4	2	548	62.903	6.25	0.934	0.845	0.861	1.015	1.274	1.07	0.785948	0.045314
P46779	60S ribosomal protein L28 OS=Homo sapiens GN=RPL28 PE=1 SV=3	18.9781	3	4	3	137	15.738	12.02	0.778	0.835	0.794	1.106	1.39	1.097	0.669914	0.0155152
Q96JB6	Lysyl oxidase homolog 4 OS=Homo sapiens GN=LOXL4 PE=1 SV=1	4.36508	3	3	3	756	84.429	7.46	0.505	0.585	0.545	1.984	1.449	0.932	0.37457	0.0404282
U3KQ56	Glyoxylate reductase/hydroxypyruvate reductase OS=Homo sapiens GN=GRHPR PE=1 SV=1	9.77654	2	2	2	358	38.671	8.02	0.941	0.932	0.819	1.086	1.147	1.074	0.814031	0.0106098
X5D7A8	Cell adhesion molecule 1 isoform A (Fragment) OS=Homo sapiens GN=CADM1 PE=2 SV=1	2.76008	1	2	1	471	51.501	4.87	0.906	0.815	0.802	1.113	1.301	1.063	0.725626	0.0161276
A8K9K6	cDNA FLJ76962, highly similar to Homo sapiens nucleolar protein 5A (56kDa with KKE/D repeat) (NOL5A), mRNA OS=Homo sapiens PE=2 SV=1	3.7037	2	2	2	594	65.937	9.23	0.86	0.785	0.876	1.329	1.158	0.992	0.724634	0.0343845
Q9UNL2	Translocon-associated protein subunit gamma OS=Homo sapiens GN=SSR3 PE=1 SV=1	15.6757	3	3	3	185	21.067	9.61	0.928	0.926	0.757	1.032	1.231	1.126	0.770434	0.0324974
Q8TED1	Probable glutathione peroxidase 8 OS=Homo sapiens GN=GPX8 PE=1 SV=2	11.9617	3	3	3	209	23.866	9.35	0.774	0.76	0.867	1.25	1.387	0.962	0.66713	0.0369409
P22087	rRNA 2'-O-methyltransferase fibrillarin OS=Homo sapiens GN=FBL PE=1 SV=2	7.16511	2	2	2	321	33.763	10.18	0.888	0.855	0.964	1.036	1.218	1.038	0.822296	0.0464022
O75947	ATP synthase subunit d, mitochondrial OS=Homo sapiens GN=ATP5H PE=1 SV=3	11.8012	2	2	2	161	18.479	5.3	0.962	0.869	0.873	1.008	1.191	1.098	0.82014	0.0315492
A0A1W6S962	GTF2I-BRAF fusion protein OS=Homo sapiens GN=GTF2I PE=2 SV=1	2.09424	2	2	2	955	107.611	7.94	0.915	0.852	0.917	1.035	1.151	1.13	0.809409	0.00714766
B3KSQ1	cDNA FLJ36768 fis, clone ADIPS1000064, highly similar to Synaptic glycoprotein SC2 OS=Homo sapiens PE=2 SV=1	7.73994	3	3	3	323	37.443	9.41	0.848	0.739	0.866	1.059	1.339	1.148	0.691765	0.0164554
Q8WX93	Palladin OS=Homo sapiens GN=PALLD PE=1 SV=3	1.73536	3	3	3	1383	150.47	7.09	0.939	0.713	0.609	1.231	1.411	1.097	0.604707	0.0208998
Q5HYE3	Uncharacterized protein DKFZp686H1812 OS=Homo sapiens GN=DKFZp686H1812 PE=2 SV=1	4.72637	2	2	2	402	45.892	7.91	0.909	0.8	0.677	1.222	1.386	1.007	0.660028	0.0333416
J3QQ67	60S ribosomal protein L18 (Fragment) OS=Homo sapiens GN=RPL18 PE=1 SV=1	11.5789	2	2	2	190	21.825	11.72	0.833	0.865	0.871	1.153	1.286	0.992	0.748761	0.0286124
P08240	Signal recognition particle receptor subunit alpha OS=Homo sapiens GN=SRPRA PE=1 SV=2	2.66458	2	2	2	638	69.767	8.95	0.864	0.863	0.834	1.092	1.278	1.07	0.744477	0.0117584
P56199	Integrin alpha-1 OS=Homo sapiens GN=ITGA1 PE=1 SV=2	2.03562	3	3	3	1179	130.765	6.29	0.962	0.766	0.883	1.124	1.109	1.155	0.770661	0.0114606
P10644	cAMP-dependent protein kinase type I-alpha regulatory subunit OS=Homo sapiens GN=PRKAR1A PE=1 SV=1	6.29921	3	3	3	381	42.955	5.35	0.868	0.832	0.923	0.955	1.223	1.2	0.776495	0.0486034
O94905	Erlin-2 OS=Homo sapiens GN=ERLIN2 PE=1 SV=1	6.78466	2	2	2	339	37.815	5.62	0.887	0.9	0.858	1.152	1.175	1.028	0.788376	0.0074773
P29992	Guanine nucleotide-binding protein subunit alpha-11 OS=Homo sapiens GN=GNA11 PE=1 SV=2	5.57103	2	2	1	359	42.097	5.69	0.917	0.807	0.804	1.009	1.344	1.119	0.728111	0.0404789
P40763	Signal transducer and activator of transcription 3 OS=Homo sapiens GN=STAT3 PE=1 SV=2	2.5974	2	2	2	770	88.011	6.3	0.898	0.754	0.899	1.02	1.335	1.094	0.739635	0.0484151
Q86Y82	Syntaxin-12 OS=Homo sapiens GN=STX12 PE=1 SV=1	5.7971	2	2	2	276	31.622	5.59	0.954	0.883	0.872	1.101	1.181	1.009	0.823154	0.0256352
Q16186	Proteasomal ubiquitin receptor ADRM1 OS=Homo sapiens GN=ADRM1 PE=1 SV=2	6.14251	2	2	2	407	42.127	5.07	0.765	0.765	0.694	1.219	1.312	1.245	0.588983	0.000142872
B4E2S3	cDNA FLJ56561 OS=Homo sapiens PE=2 SV=1	2.77778	2	2	1	792	86.651	6.19	0.868	0.883	0.929	1.068	1.153	1.098	0.807472	0.00232844
J3KQN4	60S ribosomal protein L36a OS=Homo sapiens GN=RPL36A PE=1 SV=1	11.9718	2	2	2	142	16.368	10.43	0.853	0.849	0.766	1.207	1.287	1.038	0.698754	0.0107599
O75436	Vacuolar protein sorting-associated protein 26A OS=Homo sapiens GN=VPS26A PE=1 SV=2	3.0581	1	2	1	327	38.146	6.57	0.967	0.74	0.879	1.209	1.167	1.039	0.757247	0.0297234
P08559	Pyruvate dehydrogenase E1 component subunit alpha, somatic form, mitochondrial OS=Homo sapiens GN=PDHA1 PE=1 SV=3	5.12821	2	2	2	390	43.268	8.06	0.891	0.783	0.924	0.986	1.241	1.174	0.763893	0.0375627
A0A023T787	RNA-binding protein 8A OS=Homo sapiens GN=RBM8 PE=2 SV=1	9.77011	2	2	2	174	19.877	5.72	0.908	0.917	0.865	1.085	1.156	1.068	0.812934	0.00276414
Q59EQ1	Cadherin 11, type 2 isoform 1 preproprotein variant (Fragment) OS=Homo sapiens PE=2 SV=1	2.38095	2	2	2	798	88.12	4.93	0.881	0.719	0.647	1.306	1.352	1.095	0.598721	0.00880192
O43175	D-3-phosphoglycerate dehydrogenase OS=Homo sapiens GN=PHGDH PE=1 SV=4	5.06567	2	2	2	533	56.614	6.71	0.727	0.663	0.658	1.687	1.159	1.105	0.51835	0.027466
B3KME2	cDNA FLJ10772 fis, clone NT2RP4000243, highly similar to Cartilage-associated protein OS=Homo sapiens PE=2 SV=1	2.49377	1	3	1	401	46.474	5.85	0.819	0.899	0.935	1.12	1.21	1.018	0.792413	0.0237316
A0A024R1Q8	Ribosomal protein L23, isoform CRA_b OS=Homo sapiens GN=RPL23 PE=3 SV=1	13.5714	2	3	2	140	14.856	10.51	0.917	0.875	0.85	0.982	1.268	1.108	0.786778	0.0484763
A8K168	Malic enzyme OS=Homo sapiens PE=2 SV=1	1.74825	1	2	1	572	64.095	6.13	0.798	0.7	0.776	1.325	1.419	0.982	0.610306	0.0236551
Q02978	Mitochondrial 2-oxoglutarate/malate carrier protein OS=Homo sapiens GN=SLC25A11 PE=1 SV=3	5.09554	2	2	2	314	34.04	9.91	0.911	0.779	0.976	1.056	1.214	1.064	0.79964	0.0452493
Q6UVY6	DBH-like monooxygenase protein 1 OS=Homo sapiens GN=MOXD1 PE=1 SV=1	3.91517	2	2	2	613	69.608	6.43	0.734	0.831	0.999	1.178	1.235	1.023	0.746217	0.0438511
Q9H3N1	Thioredoxin-related transmembrane protein 1 OS=Homo sapiens GN=TMX1 PE=1 SV=1	7.85714	2	2	2	280	31.771	4.98	0.803	0.696	0.699	1.082	1.621	1.099	0.578117	0.0413751
A0A0U1RRM6	Protein enabled homolog OS=Homo sapiens GN=ENAH PE=1 SV=1	2.61845	2	2	2	802	87.346	7.77	0.846	0.781	0.911	1.174	1.282	1.005	0.733314	0.0258118
Q14623	Indian hedgehog protein OS=Homo sapiens GN=IHH PE=1 SV=4	4.37956	2	2	2	411	45.222	8.76	0.823	0.783	0.68	1.305	1.245	1.164	0.615509	0.0012837
Q59EG8	Proteasome 26S non-ATPase subunit 2 variant (Fragment) OS=Homo sapiens PE=2 SV=1	1.86199	2	2	2	913	100.524	5.15	0.918	0.825	0.843	1.096	1.307	1.012	0.757247	0.0401276
A8K2S1	Phospholipase A2 OS=Homo sapiens PE=2 SV=1	2.00267	2	2	2	749	85.182	5.38	0.789	0.855	0.911	1.135	1.316	0.995	0.741439	0.0403978
Q8TCT1	Phosphoethanolamine/phosphocholine phosphatase OS=Homo sapiens GN=PHOSPHO1 PE=1 SV=1	5.61798	2	2	2	267	29.694	7.71	0.648	0.681	0.747	1.114	1.526	1.283	0.529187	0.00747526
Q13451	Peptidyl-prolyl cis-trans isomerase FKBP5 OS=Homo sapiens GN=FKBP5 PE=1 SV=2	3.50109	2	2	2	457	51.18	5.9	0.753	0.825	0.942	1.215	1.111	1.154	0.724138	0.00700274
F8VXC8	SWI/SNF complex subunit SMARCC2 OS=Homo sapiens GN=SMARCC2 PE=1 SV=1	1.20482	2	2	2	1245	136.1	5.71	0.972	0.853	0.871	1.058	1.225	1.022	0.815734	0.0491559
A8KAL2	cDNA FLJ76981, highly similar to Homo sapiens golgi autoantigen, golgin subfamily a, 5 (GOLGA5), mRNA OS=Homo sapiens PE=2 SV=1	2.87278	2	2	2	731	82.912	5.83	0.954	0.825	0.871	1.05	1.204	1.096	0.791045	0.0169653
O75643	U5 small nuclear ribonucleoprotein 200 kDa helicase OS=Homo sapiens GN=SNRNP200 PE=1 SV=2	0.889513	2	2	2	2136	244.353	6.06	0.955	0.809	0.869	1.201	1.197	0.97	0.78177	0.0485112
E9PR17	CD59 glycoprotein OS=Homo sapiens GN=CD59 PE=1 SV=1	6.15385	1	3	1	130	14.519	7.77	0.855	1.018	0.747	1.163	1.157	1.059	0.775377	0.0418465
P78356	Phosphatidylinositol 5-phosphate 4-kinase type-2 beta OS=Homo sapiens GN=PIP4K2B PE=1 SV=1	2.64423	1	1	1	416	47.348	7.33	0.956	0.887	0.732	1.15	1.067	1.208	0.751825	0.0219764
P16930	Fumarylacetoacetase OS=Homo sapiens GN=FAH PE=1 SV=2	2.86396	1	1	1	419	46.344	6.95	0.834	0.861	0.883	1.129	1.308	0.986	0.753141	0.0403578
A0A024R0A0	Matrix-remodelling associated 8, isoform CRA_a OS=Homo sapiens GN=MXRA8 PE=4 SV=1	2.44444	1	1	1	450	49.688	6.92	0.883	0.912	0.929	1.171	0.975	1.13	0.831502	0.039642
O15031	Plexin-B2 OS=Homo sapiens GN=PLXNB2 PE=1 SV=3	0.598477	1	1	1	1838	204.997	6.24	0.941	0.792	0.857	1.12	1.237	1.053	0.759531	0.0166001
Q96EE3	Nucleoporin SEH1 OS=Homo sapiens GN=SEH1L PE=1 SV=3	3.05556	1	1	1	360	39.623	8.09	0.855	0.917	0.915	1.019	1.148	1.146	0.811047	0.0115623
Q4LE60	TNPO2 variant protein (Fragment) OS=Homo sapiens GN=TNPO2 variant protein PE=2 SV=1	1.71265	2	2	2	1051	117.602	5.64	0.917	0.81	0.939	1.117	1.212	1.005	0.79964	0.0362946
V9HW87	Abhydrolase domain containing 14B, isoform CRA_a OS=Homo sapiens GN=HEL-S-299 PE=2 SV=1	4.7619	1	1	1	210	22.332	6.4	0.883	0.788	0.864	1.209	1.296	0.959	0.731813	0.0421112
B4DNC2	cDNA FLJ51906, highly similar to Heat-shock protein beta-6 OS=Homo sapiens PE=2 SV=1	6.63265	1	1	1	196	21.05	6.52	0.817	0.81	0.739	1.383	1.317	0.933	0.651252	0.041396
Q9C0E8	Protein lunapark OS=Homo sapiens GN=LNPK PE=1 SV=2	2.57009	1	1	1	428	47.71	5.11	0.924	0.834	0.776	1.081	1.357	1.027	0.731313	0.0488895
P42166	Lamina-associated polypeptide 2, isoform alpha OS=Homo sapiens GN=TMPO PE=1 SV=2	1.8732	1	1	1	694	75.446	7.66	0.812	0.707	0.759	1.334	1.383	1.006	0.611872	0.0169221
Q3KQU3	MAP7 domain-containing protein 1 OS=Homo sapiens GN=MAP7D1 PE=1 SV=1	1.18906	1	1	1	841	92.764	10.11	0.751	0.633	0.726	1.193	1.403	1.294	0.542416	0.00108923
A0A024RBV9	Transducin (Beta)-like 1X-linked, isoform CRA_a OS=Homo sapiens GN=TBL1X PE=4 SV=1	1.55979	1	1	1	577	62.456	6.55	0.88	0.779	0.747	1.053	1.404	1.136	0.669635	0.0250321
A0A024R2W4	Dystroglycan 1 (Dystrophin-associated glycoprotein 1), isoform CRA_a OS=Homo sapiens GN=DAG1 PE=4 SV=1	1.22905	1	1	1	895	97.48	8.56	0.765	0.758	0.669	1.46	1.232	1.116	0.57563	0.00699237
Q08379	Golgin subfamily A member 2 OS=Homo sapiens GN=GOLGA2 PE=1 SV=3	1.0978	1	1	1	1002	113.017	5.02	0.925	0.88	0.734	1.056	1.239	1.166	0.733603	0.017273
A0A024R8W0	DEAD (Asp-Glu-Ala-Asp) box polypeptide 48, isoform CRA_a OS=Homo sapiens GN=DDX48 PE=3 SV=1	3.16302	1	1	1	411	46.841	6.73	0.963	0.812	0.888	1.064	1.125	1.147	0.798261	0.0110578
P11233	Ras-related protein Ral-A OS=Homo sapiens GN=RALA PE=1 SV=1	6.79612	1	1	1	206	23.552	7.11	0.811	0.78	0.787	1.251	1.332	1.038	0.656725	0.00931597
P63218	Guanine nucleotide-binding protein G(I)/G(S)/G(O) subunit gamma-5 OS=Homo sapiens GN=GNG5 PE=1 SV=3	13.2353	1	1	1	68	7.314	9.85	0.767	0.681	0.887	1.257	1.421	0.986	0.637282	0.0341894
Q92538	Golgi-specific brefeldin A-resistance guanine nucleotide exchange factor 1 OS=Homo sapiens GN=GBF1 PE=1 SV=2	0.484131	1	1	1	1859	206.315	5.73	0.864	0.799	0.768	1.007	1.321	1.24	0.681334	0.0182018
A0A024R9W5	HECT, UBA and WWE domain containing 1, isoform CRA_b OS=Homo sapiens GN=HUWE1 PE=4 SV=1	0.228624	1	1	1	4374	481.589	5.22	0.75	0.73	0.762	1.2	1.546	1.012	0.596594	0.0321096
J3KQ42	Tetraspanin OS=Homo sapiens GN=TSPAN4 PE=1 SV=1	5.83658	2	2	2	257	28.011	7.42	1.002	0.846	0.762	1.215	1.132	1.044	0.769684	0.0387762
Q59HD5	3-mercaptopyruvate sulfurtransferase variant (Fragment) OS=Homo sapiens PE=2 SV=1	2.86624	1	1	1	314	34.729	7.24	0.958	0.891	0.867	1.101	1.086	1.097	0.82704	0.00236325
H0YAV1	Ribonucleoside-diphosphate reductase subunit M2 B (Fragment) OS=Homo sapiens GN=RRM2B PE=1 SV=1	1.96078	1	1	1	408	47.047	7.55	0.838	0.751	0.723	1.351	1.321	1.016	0.626898	0.0151258
P09543	2',3'-cyclic-nucleotide 3'-phosphodiesterase OS=Homo sapiens GN=CNP PE=1 SV=2	2.13777	1	1	1	421	47.549	9.07	0.723	0.935	0.758	1.051	1.354	1.179	0.674107	0.0237663
A0A024R3Z5	LanC lantibiotic synthetase component C-like 1 (Bacterial), isoform CRA_b OS=Homo sapiens GN=LANCL1 PE=4 SV=1	2.6764	1	1	1	411	46.455	7.87	0.808	0.814	0.626	1.164	1.461	1.128	0.598987	0.0147988
A0A024R0C3	Nicotinamide nucleotide transhydrogenase, isoform CRA_a OS=Homo sapiens GN=NNT PE=4 SV=1	1.19705	1	1	1	1086	113.823	8.09	0.865	0.851	0.888	1.203	1.097	1.096	0.766784	0.00206188
P19075	Tetraspanin-8 OS=Homo sapiens GN=TSPAN8 PE=1 SV=1	4.21941	1	1	1	237	26.026	5.6	0.519	0.559	0.584	1.755	1.088	1.496	0.383038	0.010225
R4GMU1	GDH/6PGL endoplasmic bifunctional protein OS=Homo sapiens GN=H6PD PE=1 SV=1	0.997506	1	1	1	802	90.116	7.23	0.817	0.581	0.81	1.373	1.472	0.947	0.582278	0.0418049
Q9C0C2	182 kDa tankyrase-1-binding protein OS=Homo sapiens GN=TNKS1BP1 PE=1 SV=4	1.15674	2	2	2	1729	181.685	4.86	0.9	0.778	0.899	1.001	1.116	1.307	0.752629	0.0449685
P62847	40S ribosomal protein S24 OS=Homo sapiens GN=RPS24 PE=1 SV=1	9.77444	2	2	2	133	15.413	10.78	0.896	0.821	0.824	1.081	1.303	1.076	0.734393	0.0176987
P36269	Glutathione hydrolase 5 proenzyme OS=Homo sapiens GN=GGT5 PE=1 SV=2	2.04778	1	1	1	586	62.222	7.55	0.668	0.674	0.802	1.155	1.498	1.203	0.556017	0.00788278
A0A024RDT9	Fibronectin type III domain containing 3A, isoform CRA_d OS=Homo sapiens GN=FNDC3A PE=4 SV=1	1.08514	1	1	1	1198	131.767	6.71	0.827	0.833	0.819	1.123	1.29	1.107	0.704261	0.00408864
O60716	Catenin delta-1 OS=Homo sapiens GN=CTNND1 PE=1 SV=1	0.826446	1	1	1	968	108.103	6.23	0.951	0.67	0.786	1.161	1.321	1.112	0.669727	0.0184945
P35221	Catenin alpha-1 OS=Homo sapiens GN=CTNNA1 PE=1 SV=1	1.21413	1	1	1	906	100.009	6.29	0.824	0.828	0.818	1.164	1.226	1.14	0.699717	0.000164303
Q8WXV6	Plectin isoform 1a (Fragment) OS=Homo sapiens GN=PLEC1 PE=2 SV=1	35.1351	1	1	1	37	4.143	9.99	0.741	0.736	0.735	1.148	1.57	1.07	0.583949	0.0277266
A0A0S2Z4J1	Hydroxysteroid (17-beta) dehydrogenase 4, isoform CRA_b (Fragment) OS=Homo sapiens GN=HSD17B4 PE=2 SV=1	2.03804	2	2	2	736	79.636	8.84	0.88	0.684	0.786	1.226	1.42	1.004	0.643836	0.0310195
A6NKH3	Putative 60S ribosomal protein L37a-like protein OS=Homo sapiens GN=RPL37AP8 PE=5 SV=2	8.60215	1	1	1	93	10.576	10.2	0.853	0.834	0.817	1.03	1.346	1.12	0.716247	0.0249734
Q12888	TP53-binding protein 1 OS=Homo sapiens GN=TP53BP1 PE=1 SV=2	0.456389	1	1	1	1972	213.443	4.7	0.823	0.702	0.741	1.221	1.52	0.994	0.606693	0.0351795
K7ELC2	40S ribosomal protein S15 OS=Homo sapiens GN=RPS15 PE=1 SV=1	7.89474	1	1	1	152	17.712	10.39	0.904	0.779	0.818	1.054	1.298	1.147	0.714776	0.0142323
Q13308	Inactive tyrosine-protein kinase 7 OS=Homo sapiens GN=PTK7 PE=1 SV=2	1.1215	1	1	1	1070	118.317	7.09	0.818	0.949	0.786	1.301	0.984	1.161	0.740859	0.0463333
A8K0T6	cDNA FLJ76736, highly similar to Homo sapiens sphingomyelin phosphodiesterase 3, neutral membrane (neutral sphingomyelinase II) (SMPD3), mRNA OS=Homo sapiens PE=2 SV=1	1.67939	1	1	1	655	71.066	5.78	0.603	0.73	0.739	1.453	1.581	0.893	0.527629	0.0456669
A8K5K0	cDNA FLJ78309, highly similar to Homo sapiens heterogeneous nuclear ribonucleoprotein U-like 1 (HNRPUL1), transcript variant 1, mRNA OS=Homo sapiens PE=2 SV=1	1.75234	1	1	1	856	95.589	7.62	0.678	0.729	0.852	1.56	1.182	0.999	0.603849	0.0461857
Q8IYS2	Uncharacterized protein KIAA2013 OS=Homo sapiens GN=KIAA2013 PE=1 SV=1	1.26183	1	1	1	634	69.113	8.19	0.793	0.871	0.893	1.101	1.297	1.046	0.742451	0.0226366
F6IR49	MHC class I antigen (Fragment) OS=Homo sapiens GN=HLA-A PE=3 SV=1	7.12166	1	1	1	337	38.105	6.46	0.891	0.583	0.667	1.207	1.603	1.049	0.554807	0.0385853
P58335	Anthrax toxin receptor 2 OS=Homo sapiens GN=ANTXR2 PE=1 SV=5	1.63599	1	1	1	489	53.632	7.46	0.839	0.875	0.832	1.037	1.261	1.156	0.737116	0.0101716
Q59GK9	Ribosomal protein L21 variant (Fragment) OS=Homo sapiens PE=2 SV=1	4.90798	1	2	1	163	18.879	10.54	0.795	0.764	0.751	1.144	1.493	1.051	0.626356	0.0273233
A0A068W6W9	Urea transporter OS=Homo sapiens GN=SLC14A1 PE=3 SV=2	2.57069	1	1	1	389	42.513	7.78	0.808	0.857	0.692	0.973	1.454	1.217	0.646817	0.0435068
A0A024R8D5	HCG30600, isoform CRA_a OS=Homo sapiens GN=hCG_30600 PE=4 SV=1	3.88889	1	1	1	180	20.133	9.31	0.791	0.957	0.916	1.135	1.031	1.17	0.798561	0.0262404
Q14728	Major facilitator superfamily domain-containing protein 10 OS=Homo sapiens GN=MFSD10 PE=1 SV=1	1.97802	1	1	1	455	48.308	9.6	0.843	0.776	0.873	1.213	1.338	0.957	0.710376	0.0429799
B2R6A5	cDNA, FLJ92862, highly similar to Homo sapiens solute carrier family 16 (monocarboxylic acid transporters), member 1 (SLC16A1), mRNA OS=Homo sapiens PE=2 SV=1	1.6	1	2	1	500	53.879	8.66	0.859	0.822	0.876	1.069	1.276	1.097	0.742882	0.0115274
P21912	Succinate dehydrogenase [ubiquinone] iron-sulfur subunit, mitochondrial OS=Homo sapiens GN=SDHB PE=1 SV=3	2.5	1	1	1	280	31.609	8.76	0.824	0.798	0.764	1.09	1.33	1.194	0.66021	0.00463752
Q3V6T2	Girdin OS=Homo sapiens GN=CCDC88A PE=1 SV=2	0.427579	1	1	1	1871	215.909	6.21	0.922	0.797	0.716	1.209	1.074	1.283	0.682838	0.0116699
Q7Z4X0	MO25-like protein OS=Homo sapiens PE=2 SV=1	2.05279	1	1	1	341	39.749	7.47	0.835	0.761	0.853	1.177	1.372	1.002	0.689665	0.0292674
Q8TB73	Protein NDNF OS=Homo sapiens GN=NDNF PE=1 SV=2	1.40845	1	1	1	568	64.632	8.94	0.969	0.881	0.817	1.098	1.182	1.052	0.80042	0.0189845
Q96A33	Coiled-coil domain-containing protein 47 OS=Homo sapiens GN=CCDC47 PE=1 SV=1	1.44928	1	1	1	483	55.838	4.87	0.711	0.73	0.709	1.56	1.188	1.104	0.558152	0.0155465
Q9BU23	Lipase maturation factor 2 OS=Homo sapiens GN=LMF2 PE=1 SV=2	1.13154	1	1	1	707	79.647	10.1	0.802	0.805	0.823	1.162	1.27	1.138	0.680672	0.00076232
Q16678	Cytochrome P450 1B1 OS=Homo sapiens GN=CYP1B1 PE=1 SV=2	1.4733	1	1	1	543	60.807	8.98	0.641	0.649	0.642	1.194	1.71	1.164	0.474926	0.0158988
Q8WTS6	Histone-lysine N-methyltransferase SETD7 OS=Homo sapiens GN=SETD7 PE=1 SV=1	2.18579	1	1	1	366	40.695	4.63	0.881	0.609	0.888	1.304	1.324	0.995	0.656362	0.0419298
Q53HR4	Chromosome 15 open reading frame 22 variant (Fragment) OS=Homo sapiens PE=2 SV=1	3.22581	1	1	1	217	24.745	5.82	0.892	0.812	0.776	1.143	1.357	1.019	0.704746	0.0295392
A0A024R2Z8	Parathyroid hormone receptor 1, isoform CRA_a OS=Homo sapiens GN=PTHR1 PE=3 SV=1	1.18044	1	1	1	593	66.318	7.99	0.351	0.395	0.508	1.682	1.916	1.148	0.264223	0.00740323
Q15008	26S proteasome non-ATPase regulatory subunit 6 OS=Homo sapiens GN=PSMD6 PE=1 SV=1	2.57069	1	1	1	389	45.502	5.62	0.786	0.756	0.88	1.011	1.266	1.302	0.676725	0.0175566
B7ZKM6	Uveal autoantigen with coiled-coil domains and ankyrin repeats OS=Homo sapiens GN=UACA PE=2 SV=1	0.49435	1	1	1	1416	162.465	7.03	0.815	0.581	0.635	1.147	1.587	1.235	0.511716	0.0131285
Q9NWM8	Peptidyl-prolyl cis-trans isomerase FKBP14 OS=Homo sapiens GN=FKBP14 PE=1 SV=1	3.31754	1	1	1	211	24.156	6.07	0.706	0.826	0.826	1.272	1.396	0.973	0.647624	0.0315027
O75390	Citrate synthase, mitochondrial OS=Homo sapiens GN=CS PE=1 SV=2	1.50215	1	1	1	466	51.68	8.32	0.893	0.742	0.979	1.184	1.181	1.021	0.772002	0.0426783
A0A024R5X3	SAFB-like, transcription modulator, isoform CRA_b OS=Homo sapiens GN=SLTM PE=4 SV=1	1.28425	1	1	1	1168	131.534	9.31	0.926	0.665	0.726	1.118	1.327	1.237	0.629278	0.0101968
Q9BUN8	Derlin-1 OS=Homo sapiens GN=DERL1 PE=1 SV=1	2.78884	1	1	1	251	28.782	9.51	0.811	0.876	0.902	1.112	1.147	1.152	0.759015	0.000781607
A0A024R156	Guanine nucleotide-binding protein subunit gamma OS=Homo sapiens GN=hCG_1994888 PE=3 SV=1	10.2941	1	1	1	68	7.201	7.85	0.705	0.617	0.86	1.31	1.434	1.074	0.571503	0.0127932
A0A096LNX8	Scavenger receptor class F member 2 OS=Homo sapiens GN=SCARF2 PE=1 SV=1	1.26292	1	1	1	871	92.323	8.32	0.861	0.869	0.903	1.277	1.108	0.982	0.782002	0.0472979
Q9P2R3	Rabankyrin-5 OS=Homo sapiens GN=ANKFY1 PE=1 SV=2	0.598802	1	1	1	1169	128.318	6.1	0.889	0.703	0.762	1.042	1.49	1.114	0.645639	0.0448457
D9ZGF8	Rho-associated protein kinase OS=Homo sapiens GN=ROCK1 PE=3 SV=1	0.590842	1	1	1	1354	158.145	5.94	0.819	0.871	0.709	1.024	1.327	1.249	0.666389	0.0175264
F8W727	60S ribosomal protein L32 OS=Homo sapiens GN=RPL32 PE=1 SV=1	4.57516	1	2	1	153	17.951	10.59	0.777	0.883	0.792	1.061	1.384	1.103	0.691094	0.0266568
B2RAU1	cDNA, FLJ95117, highly similar to Homo sapiens sarcospan (Kras oncogene-associated gene) (SSPN), mRNA OS=Homo sapiens PE=2 SV=1	3.7037	1	1	1	243	26.54	7.8	0.925	0.808	0.731	1.218	1.243	1.075	0.696833	0.00970205
B4DDJ5	Macrophage scavenger receptor types I and II OS=Homo sapiens GN=MSR1 PE=1 SV=1	1.49254	1	1	1	469	51.693	6.14	0.744	0.532	0.805	1.387	1.497	1.034	0.531138	0.0195649
A0A024RCX4	Mitochondrial carrier homolog 1 (C. elegans), isoform CRA_c OS=Homo sapiens GN=MTCH1 PE=3 SV=1	1.79949	1	1	1	389	41.517	9.32	0.804	0.786	0.84	1.063	1.337	1.171	0.680482	0.00944104
P48201	ATP synthase F(0) complex subunit C3, mitochondrial OS=Homo sapiens GN=ATP5G3 PE=2 SV=1	4.92958	1	1	1	142	14.684	9.45	0.809	0.797	0.919	1.171	1.122	1.182	0.726619	0.00180818
L7UUZ7	Integrin beta OS=Homo sapiens GN=ITGB3 PE=2 SV=1	0.888325	1	1	1	788	86.941	5.2	0.641	0.743	0.664	1.215	1.37	1.367	0.518219	0.000445403
Q8TCU6	Phosphatidylinositol 3,4,5-trisphosphate-dependent Rac exchanger 1 protein OS=Homo sapiens GN=PREX1 PE=1 SV=3	1.02471	1	1	1	1659	186.085	6.44	0.873	0.769	0.848	1.063	1.185	1.262	0.709402	0.00668973
Q96JY6	PDZ and LIM domain protein 2 OS=Homo sapiens GN=PDLIM2 PE=1 SV=1	2.84091	1	1	1	352	37.436	8.72	0.684	0.763	0.733	1.073	1.637	1.11	0.570681	0.0408378
A0A024RCX7	SLC39A7 OS=Homo sapiens GN=SLC39A7 PE=4 SV=1	1.49254	1	1	1	469	50.087	6.87	0.917	0.755	0.976	1.062	1.207	1.082	0.790212	0.0430756
A0A087WYF7	MICOS complex subunit OS=Homo sapiens GN=APOOL PE=1 SV=1	2.98507	1	1	1	268	29.186	9.45	0.892	0.754	0.709	1.031	1.433	1.18	0.646268	0.0295132
A0A024R0E2	Cold shock domain containing E1, RNA-binding, isoform CRA_a OS=Homo sapiens GN=CSDE1 PE=4 SV=1	1.25313	1	1	1	798	88.829	6.25	0.81	0.716	0.739	1.285	1.152	1.299	0.606263	0.000858206
